# Supplementary material for: Identification and validation of a novel cuproptosis-related signature as a prognostic model for lung adenocarcinoma
Source: Front Endocrinol (Lausanne). 2022 Oct 24;13:963220. doi: 10.3389/fendo.2022.963220 (PMC9637654; doi:10.3389/fendo.2022.963220)
Supplement: Supplementary file 3 [file Table_1.xlsx]

## Sheet: Sheet1
Table S1：The 36 Cuproptosis genes extracted from the literature.
ATP7B
CDKN2A
DLD
DPYD
FDX1
GLRX5
GLS
ISCA2
LIPT1
MTF1
NDUFA1
NDUFA8
NDUFB10
NDUFB2
NDUFB6
NDUFC1
NDUFC2
NDUFV2
PDHA1
PLAT
POLD1
PPAT
SLC31A1
SDHB
TIMMDC1
DLAT
GCSH
DBT
DLST
LIAS
LIPM
LIPA
LIPT2
PDHB
ACO2
NLRP3
