# Supplementary material for: Identification and validation of a novel cuproptosis-related signature as a prognostic model for lung adenocarcinoma
Source: Front Endocrinol (Lausanne). 2022 Oct 24;13:963220. doi: 10.3389/fendo.2022.963220 (PMC9637654; doi:10.3389/fendo.2022.963220)
Supplement: Supplementary file 6 [file Table_4.xlsx]

## Sheet: Sheet1
Table S4: The expression correlation of the Cuproptosis-Related genes and the cuproptosis genes
Cuproptosis	CRGs	cor	pvalue	Regulation
ATP7B	MTMR7	0.327214	1.36413e-14	postive
NDUFV2	MTMR7	0.423977	2.31238e-24	postive
NDUFV2	SLC7A2	0.388739	2.02271e-20	postive
PDHB	SLC7A2	0.312593	2.18738e-13	postive
NDUFB10	HSPB6	0.333979	3.58842e-15	postive
LIPA	HSPB6	0.317462	8.8295e-14	postive
PDHB	HSPB6	0.303163	1.20953e-12	postive
ACO2	HSPB6	0.379994	1.63342e-19	postive
DPYD	CX3CL1	0.509153	4.88598e-36	postive
GLS	CX3CL1	0.399887	1.28636e-21	postive
ISCA2	CX3CL1	0.319606	5.8897e-14	postive
PLAT	CX3CL1	0.47971	1.26185e-31	postive
LIPM	CX3CL1	0.397365	2.42126e-21	postive
LIPA	CX3CL1	0.38959	1.64497e-20	postive
NLRP3	CX3CL1	0.438878	3.56131e-26	postive
MTF1	SELE	0.313991	1.68852e-13	postive
LIPA	SELE	0.307901	5.16172e-13	postive
NLRP3	SELE	0.402735	6.25604e-22	postive
DLD	DYRK4	0.405159	3.36863e-22	postive
FDX1	DYRK4	0.487036	1.1038e-32	postive
GLRX5	DYRK4	0.525913	9.52024e-39	postive
ISCA2	DYRK4	0.520827	6.56293e-38	postive
LIPT1	DYRK4	0.520365	7.80908e-38	postive
NDUFA1	DYRK4	0.641601	2.38633e-62	postive
NDUFA8	DYRK4	0.593128	2.72335e-51	postive
NDUFB10	DYRK4	0.610866	4.07582e-55	postive
NDUFB2	DYRK4	0.610513	4.88356e-55	postive
NDUFB6	DYRK4	0.575496	1.02014e-47	postive
NDUFC1	DYRK4	0.589456	1.57541e-50	postive
NDUFC2	DYRK4	0.575163	1.18634e-47	postive
NDUFV2	DYRK4	0.460252	6.16829e-29	postive
PDHA1	DYRK4	0.497502	3.06385e-34	postive
POLD1	DYRK4	0.437448	5.36347e-26	postive
SLC31A1	DYRK4	0.469327	3.60944e-30	postive
SDHB	DYRK4	0.571703	5.61755e-47	postive
TIMMDC1	DYRK4	0.563293	2.28044e-45	postive
DLAT	DYRK4	0.365799	4.25077e-18	postive
GCSH	DYRK4	0.386641	3.35757e-20	postive
DBT	DYRK4	0.312504	2.22339e-13	postive
DLST	DYRK4	0.521457	5.17539e-38	postive
LIAS	DYRK4	0.448527	2.13405e-27	postive
LIPA	DYRK4	0.373611	7.21307e-19	postive
LIPT2	DYRK4	0.38626	3.67952e-20	postive
PDHB	DYRK4	0.599654	1.13662e-52	postive
ACO2	DYRK4	0.468998	4.00596e-30	postive
ATP7B	SEMA3G	0.334292	3.37033e-15	postive
DLD	SEMA3G	0.301696	1.5696e-12	postive
GLRX5	SEMA3G	0.316707	1.01736e-13	postive
MTF1	SEMA3G	0.497154	3.45818e-34	postive
PDHA1	SEMA3G	0.365695	4.35097e-18	postive
POLD1	SEMA3G	0.388643	2.07018e-20	postive
DLAT	SEMA3G	0.337326	1.83052e-15	postive
DBT	SEMA3G	0.337707	1.69466e-15	postive
DLST	SEMA3G	0.397756	2.19565e-21	postive
LIPA	SEMA3G	0.390523	1.31045e-20	postive
PDHB	SEMA3G	0.404386	4.10541e-22	postive
ACO2	SEMA3G	0.546018	3.32155e-42	postive
NLRP3	SEMA3G	0.321989	3.7416e-14	postive
LIPA	ATP1A2	0.388384	2.2042e-20	postive
NLRP3	ATP1A2	0.333728	3.77238e-15	postive
LIPT2	SLC7A9	0.350134	1.29023e-16	postive
NDUFV2	CPS1	0.366068	4.00161e-18	postive
DPYD	EHD2	0.454231	3.87234e-28	postive
FDX1	EHD2	0.314817	1.44816e-13	postive
ISCA2	EHD2	0.324774	2.19072e-14	postive
MTF1	EHD2	0.464156	1.83845e-29	postive
NDUFA8	EHD2	0.317971	8.02229e-14	postive
NDUFB10	EHD2	0.429166	5.53504e-25	postive
NDUFB2	EHD2	0.336457	2.18191e-15	postive
NDUFC1	EHD2	0.307669	5.38306e-13	postive
PDHA1	EHD2	0.354021	5.6299e-17	postive
PLAT	EHD2	0.462459	3.11737e-29	postive
POLD1	EHD2	0.481875	6.17948e-32	postive
SLC31A1	EHD2	0.312502	2.2243e-13	postive
SDHB	EHD2	0.329154	9.33271e-15	postive
DLAT	EHD2	0.326854	1.46324e-14	postive
DLST	EHD2	0.380872	1.32806e-19	postive
LIPA	EHD2	0.425137	1.68314e-24	postive
PDHB	EHD2	0.378663	2.23221e-19	postive
ACO2	EHD2	0.53519	2.58304e-40	postive
NLRP3	EHD2	0.399741	1.33427e-21	postive
DPYD	HSD17B6	0.334514	3.2239e-15	postive
LIPT1	HSD17B6	0.301032	1.76512e-12	postive
DBT	HSD17B6	0.324876	2.14779e-14	postive
LIPA	HSD17B6	0.44298	1.08831e-26	postive
DPYD	ARHGAP31	0.599345	1.32331e-52	postive
GLS	ARHGAP31	0.394191	5.32637e-21	postive
MTF1	ARHGAP31	0.481152	7.84644e-32	postive
PLAT	ARHGAP31	0.315296	1.32449e-13	postive
SLC31A1	ARHGAP31	0.359452	1.73328e-17	postive
DBT	ARHGAP31	0.37046	1.48377e-18	postive
LIPA	ARHGAP31	0.641904	2.00593e-62	postive
ACO2	ARHGAP31	0.361708	1.05557e-17	postive
NLRP3	ARHGAP31	0.692532	2.40411e-76	postive
ATP7B	NSMAF	0.41328	4.07883e-23	postive
DLD	NSMAF	0.57453	1.57853e-47	postive
DPYD	NSMAF	0.401463	8.63813e-22	postive
FDX1	NSMAF	0.476785	3.28287e-31	postive
GLRX5	NSMAF	0.566799	4.93225e-46	postive
GLS	NSMAF	0.332985	4.37542e-15	postive
ISCA2	NSMAF	0.50761	8.53083e-36	postive
LIPT1	NSMAF	0.522452	3.55367e-38	postive
MTF1	NSMAF	0.569084	1.8007e-46	postive
NDUFA1	NSMAF	0.4105	8.45873e-23	postive
NDUFA8	NSMAF	0.463593	2.19104e-29	postive
NDUFB10	NSMAF	0.411846	5.94702e-23	postive
NDUFB2	NSMAF	0.440073	2.52581e-26	postive
NDUFB6	NSMAF	0.49866	2.04488e-34	postive
NDUFC1	NSMAF	0.470855	2.21901e-30	postive
NDUFC2	NSMAF	0.471486	1.81413e-30	postive
NDUFV2	NSMAF	0.417073	1.49161e-23	postive
PDHA1	NSMAF	0.581415	6.81276e-49	postive
POLD1	NSMAF	0.477516	2.58723e-31	postive
PPAT	NSMAF	0.552778	2.02019e-43	postive
SLC31A1	NSMAF	0.57816	3.03838e-48	postive
SDHB	NSMAF	0.508022	7.3515e-36	postive
TIMMDC1	NSMAF	0.548281	1.31026e-42	postive
DLAT	NSMAF	0.591735	5.31431e-51	postive
GCSH	NSMAF	0.433053	1.86591e-25	postive
DBT	NSMAF	0.52914	2.74966e-39	postive
DLST	NSMAF	0.646407	1.48332e-63	postive
LIAS	NSMAF	0.431623	2.78769e-25	postive
LIPA	NSMAF	0.499778	1.38237e-34	postive
LIPT2	NSMAF	0.370506	1.46826e-18	postive
PDHB	NSMAF	0.561828	4.29964e-45	postive
ACO2	NSMAF	0.524593	1.57616e-38	postive
NLRP3	NSMAF	0.441499	1.67282e-26	postive
SLC31A1	CP	0.317046	9.54714e-14	postive
DPYD	PER3	0.531953	9.21044e-40	postive
GLS	PER3	0.362485	8.88901e-18	postive
LIPT1	PER3	0.369644	1.78637e-18	postive
MTF1	PER3	0.503288	4.00277e-35	postive
SLC31A1	PER3	0.316425	1.07252e-13	postive
DBT	PER3	0.390584	1.29109e-20	postive
LIPA	PER3	0.401002	9.70763e-22	postive
NLRP3	PER3	0.444951	6.12125e-27	postive
ATP7B	ENTPD2	0.34616	2.97701e-16	postive
FDX1	ENTPD2	0.308793	4.3898e-13	postive
GLRX5	ENTPD2	0.366888	3.3287e-18	postive
NDUFA1	ENTPD2	0.380502	1.44914e-19	postive
NDUFA8	ENTPD2	0.409591	1.07209e-22	postive
NDUFB10	ENTPD2	0.400557	1.08627e-21	postive
NDUFB2	ENTPD2	0.330597	7.02489e-15	postive
NDUFB6	ENTPD2	0.315324	1.31762e-13	postive
NDUFC1	ENTPD2	0.368574	2.27614e-18	postive
PDHA1	ENTPD2	0.352396	7.97374e-17	postive
POLD1	ENTPD2	0.389323	1.75511e-20	postive
SDHB	ENTPD2	0.349791	1.38742e-16	postive
TIMMDC1	ENTPD2	0.326566	1.5477e-14	postive
DLST	ENTPD2	0.361464	1.11387e-17	postive
PDHB	ENTPD2	0.330434	7.25516e-15	postive
ACO2	ENTPD2	0.428613	6.45385e-25	postive
ATP7B	PLEKHH1	0.497061	3.57211e-34	postive
DLD	PLEKHH1	0.308688	4.47403e-13	postive
GLRX5	PLEKHH1	0.33558	2.6029e-15	postive
MTF1	PLEKHH1	0.364399	5.81068e-18	postive
PDHA1	PLEKHH1	0.369488	1.85063e-18	postive
POLD1	PLEKHH1	0.318768	6.90294e-14	postive
DLST	PLEKHH1	0.333723	3.77643e-15	postive
LIPT2	PLEKHH1	0.329241	9.17574e-15	postive
ACO2	PLEKHH1	0.316103	1.13913e-13	postive
DPYD	CCDC85A	0.389684	1.6078e-20	postive
GLS	CCDC85A	0.395845	3.53488e-21	postive
MTF1	CCDC85A	0.364161	6.1277e-18	postive
SLC31A1	CCDC85A	0.375662	4.49247e-19	postive
DLAT	CCDC85A	0.307008	6.06798e-13	postive
DBT	CCDC85A	0.367476	2.91647e-18	postive
DLST	CCDC85A	0.364177	6.10623e-18	postive
LIPA	CCDC85A	0.467935	5.60966e-30	postive
ACO2	CCDC85A	0.377673	2.81404e-19	postive
NLRP3	CCDC85A	0.383021	7.98212e-20	postive
DPYD	RASGRF1	0.50127	8.17707e-35	postive
LIPA	RASGRF1	0.456339	2.04353e-28	postive
NLRP3	RASGRF1	0.440255	2.39654e-26	postive
ATP7B	DNAJC25	0.380771	1.36027e-19	postive
DLD	DNAJC25	0.611652	2.72436e-55	postive
FDX1	DNAJC25	0.55588	5.47158e-44	postive
GLRX5	DNAJC25	0.584643	1.52118e-49	postive
ISCA2	DNAJC25	0.463819	2.04177e-29	postive
LIPT1	DNAJC25	0.57091	7.99995e-47	postive
MTF1	DNAJC25	0.572765	3.49166e-47	postive
NDUFA1	DNAJC25	0.52337	2.50992e-38	postive
NDUFA8	DNAJC25	0.690977	7.10054e-76	postive
NDUFB10	DNAJC25	0.514589	6.70394e-37	postive
NDUFB2	DNAJC25	0.537082	1.22079e-40	postive
NDUFB6	DNAJC25	0.583652	2.41449e-49	postive
NDUFC1	DNAJC25	0.535304	2.46912e-40	postive
NDUFC2	DNAJC25	0.585452	1.04181e-49	postive
NDUFV2	DNAJC25	0.537641	9.77553e-41	postive
PDHA1	DNAJC25	0.612489	1.77063e-55	postive
POLD1	DNAJC25	0.500274	1.16118e-34	postive
PPAT	DNAJC25	0.557767	2.45472e-44	postive
SLC31A1	DNAJC25	0.719813	4.08921e-85	postive
SDHB	DNAJC25	0.601565	4.42206e-53	postive
TIMMDC1	DNAJC25	0.618323	8.49051e-57	postive
DLAT	DNAJC25	0.615224	4.29799e-56	postive
GCSH	DNAJC25	0.5112	2.32256e-36	postive
DBT	DNAJC25	0.582778	3.6242e-49	postive
DLST	DNAJC25	0.584265	1.81472e-49	postive
LIAS	DNAJC25	0.492388	1.79302e-33	postive
LIPA	DNAJC25	0.324047	2.52047e-14	postive
LIPT2	DNAJC25	0.399594	1.38461e-21	postive
PDHB	DNAJC25	0.626772	9.29936e-59	postive
ACO2	DNAJC25	0.537301	1.11895e-40	postive
NDUFA8	PITX1	0.322177	3.60981e-14	postive
NDUFC1	PITX1	0.306255	6.9503e-13	postive
POLD1	PITX1	0.330625	6.98562e-15	postive
DLD	PFN2	0.473647	9.06812e-31	postive
GLRX5	PFN2	0.564267	1.49291e-45	postive
ISCA2	PFN2	0.359437	1.73918e-17	postive
LIPT1	PFN2	0.320982	4.53507e-14	postive
NDUFA1	PFN2	0.394467	4.97452e-21	postive
NDUFA8	PFN2	0.450581	1.15842e-27	postive
NDUFB10	PFN2	0.352497	7.80452e-17	postive
NDUFB2	PFN2	0.373493	7.41236e-19	postive
NDUFB6	PFN2	0.459942	6.7863e-29	postive
NDUFC1	PFN2	0.371731	1.11042e-18	postive
NDUFC2	PFN2	0.422382	3.57052e-24	postive
NDUFV2	PFN2	0.401013	9.6813e-22	postive
PDHA1	PFN2	0.423629	2.54309e-24	postive
POLD1	PFN2	0.364865	5.2372e-18	postive
PPAT	PFN2	0.496997	3.65307e-34	postive
SDHB	PFN2	0.504507	2.59416e-35	postive
TIMMDC1	PFN2	0.545943	3.42395e-42	postive
DLAT	PFN2	0.425951	1.34621e-24	postive
GCSH	PFN2	0.512629	1.37736e-36	postive
DLST	PFN2	0.447322	3.04766e-27	postive
LIPT2	PFN2	0.470052	2.86673e-30	postive
PDHB	PFN2	0.409584	1.07394e-22	postive
ACO2	PFN2	0.334225	3.41566e-15	postive
ATP7B	SLC44A1	0.396038	3.36985e-21	postive
DLD	SLC44A1	0.594533	1.38252e-51	postive
FDX1	SLC44A1	0.524782	1.46633e-38	postive
GLRX5	SLC44A1	0.521568	4.96317e-38	postive
ISCA2	SLC44A1	0.358248	2.25512e-17	postive
LIPT1	SLC44A1	0.461036	4.84327e-29	postive
MTF1	SLC44A1	0.507999	7.41323e-36	postive
NDUFA1	SLC44A1	0.400224	1.18134e-21	postive
NDUFA8	SLC44A1	0.510216	3.32202e-36	postive
NDUFB10	SLC44A1	0.376074	4.08255e-19	postive
NDUFB2	SLC44A1	0.401802	7.92723e-22	postive
NDUFB6	SLC44A1	0.452519	6.48501e-28	postive
NDUFC1	SLC44A1	0.39772	2.21536e-21	postive
NDUFC2	SLC44A1	0.473849	8.49726e-31	postive
NDUFV2	SLC44A1	0.461396	4.33357e-29	postive
PDHA1	SLC44A1	0.432749	2.03214e-25	postive
POLD1	SLC44A1	0.351907	8.85249e-17	postive
PPAT	SLC44A1	0.47195	1.56391e-30	postive
SLC31A1	SLC44A1	0.566793	4.94413e-46	postive
SDHB	SLC44A1	0.484256	2.80154e-32	postive
TIMMDC1	SLC44A1	0.553317	1.61163e-43	postive
DLAT	SLC44A1	0.574786	1.40675e-47	postive
GCSH	SLC44A1	0.389066	1.86834e-20	postive
DBT	SLC44A1	0.511896	1.80124e-36	postive
DLST	SLC44A1	0.534541	3.33637e-40	postive
LIAS	SLC44A1	0.355736	3.89076e-17	postive
LIPA	SLC44A1	0.336993	1.95789e-15	postive
LIPT2	SLC44A1	0.356097	3.59826e-17	postive
PDHB	SLC44A1	0.493763	1.11826e-33	postive
ACO2	SLC44A1	0.454253	3.84627e-28	postive
DLD	PTPN21	0.328766	1.00719e-14	postive
DPYD	PTPN21	0.426703	1.09438e-24	postive
FDX1	PTPN21	0.357693	2.54483e-17	postive
LIPT1	PTPN21	0.373381	7.60588e-19	postive
MTF1	PTPN21	0.602445	2.85789e-53	postive
DLAT	PTPN21	0.348596	1.78591e-16	postive
DBT	PTPN21	0.491446	2.47461e-33	postive
DLST	PTPN21	0.429463	5.09557e-25	postive
LIAS	PTPN21	0.371959	1.05399e-18	postive
LIPA	PTPN21	0.488938	5.80742e-33	postive
ACO2	PTPN21	0.468346	4.92641e-30	postive
NLRP3	PTPN21	0.416771	1.6168e-23	postive
PPAT	SLC6A15	0.339198	1.25179e-15	postive
ATP7B	TUBE1	0.347036	2.4783e-16	postive
DLD	TUBE1	0.485657	1.75387e-32	postive
DPYD	TUBE1	0.314062	1.66658e-13	postive
FDX1	TUBE1	0.471911	1.58348e-30	postive
GLRX5	TUBE1	0.433993	1.43133e-25	postive
GLS	TUBE1	0.333875	3.66354e-15	postive
ISCA2	TUBE1	0.378632	2.2489e-19	postive
LIPT1	TUBE1	0.61895	6.10316e-57	postive
MTF1	TUBE1	0.568429	2.4051e-46	postive
NDUFA1	TUBE1	0.326884	1.45494e-14	postive
NDUFB2	TUBE1	0.361384	1.13365e-17	postive
NDUFB6	TUBE1	0.395633	3.72685e-21	postive
NDUFC1	TUBE1	0.366001	4.06257e-18	postive
NDUFC2	TUBE1	0.435952	8.21669e-26	postive
NDUFV2	TUBE1	0.390604	1.28493e-20	postive
PDHA1	TUBE1	0.457568	1.40516e-28	postive
POLD1	TUBE1	0.364764	5.35656e-18	postive
PPAT	TUBE1	0.435498	9.34663e-26	postive
SLC31A1	TUBE1	0.45276	6.0315e-28	postive
SDHB	TUBE1	0.460256	6.16158e-29	postive
TIMMDC1	TUBE1	0.507386	9.24771e-36	postive
DLAT	TUBE1	0.475462	5.0458e-31	postive
GCSH	TUBE1	0.323161	2.98885e-14	postive
DBT	TUBE1	0.59332	2.4829e-51	postive
DLST	TUBE1	0.472059	1.51018e-30	postive
LIAS	TUBE1	0.510077	3.49455e-36	postive
LIPA	TUBE1	0.381878	1.04704e-19	postive
LIPT2	TUBE1	0.404412	4.0792e-22	postive
PDHB	TUBE1	0.391292	1.08622e-20	postive
ACO2	TUBE1	0.386893	3.16003e-20	postive
NLRP3	TUBE1	0.305713	7.6639e-13	postive
ATP7B	ACTR6	0.366616	3.53884e-18	postive
DLD	ACTR6	0.715476	1.18749e-83	postive
FDX1	ACTR6	0.568134	2.73974e-46	postive
GLRX5	ACTR6	0.690313	1.12541e-75	postive
ISCA2	ACTR6	0.573766	2.22709e-47	postive
LIPT1	ACTR6	0.656897	2.88534e-66	postive
MTF1	ACTR6	0.51344	1.02323e-36	postive
NDUFA1	ACTR6	0.561551	4.84626e-45	postive
NDUFA8	ACTR6	0.626754	9.38985e-59	postive
NDUFB10	ACTR6	0.510125	3.43392e-36	postive
NDUFB2	ACTR6	0.607226	2.59928e-54	postive
NDUFB6	ACTR6	0.684865	4.69639e-74	postive
NDUFC1	ACTR6	0.587491	3.99476e-50	postive
NDUFC2	ACTR6	0.629968	1.62568e-59	postive
NDUFV2	ACTR6	0.488493	6.75025e-33	postive
PDHA1	ACTR6	0.58747	4.03452e-50	postive
POLD1	ACTR6	0.541523	2.06375e-41	postive
PPAT	ACTR6	0.634396	1.40256e-60	postive
SLC31A1	ACTR6	0.584179	1.88875e-49	postive
SDHB	ACTR6	0.715542	1.12858e-83	postive
TIMMDC1	ACTR6	0.713632	4.88004e-83	postive
DLAT	ACTR6	0.690478	1.00366e-75	postive
GCSH	ACTR6	0.602054	3.47066e-53	postive
DBT	ACTR6	0.605956	4.93235e-54	postive
DLST	ACTR6	0.658046	1.43428e-66	postive
LIAS	ACTR6	0.572027	4.85974e-47	postive
LIPA	ACTR6	0.366165	3.91566e-18	postive
LIPT2	ACTR6	0.537743	9.38489e-41	postive
PDHB	ACTR6	0.672218	1.99367e-70	postive
ACO2	ACTR6	0.573041	3.08562e-47	postive
DPYD	GPC4	0.382108	9.91517e-20	postive
GLS	GPC4	0.315234	1.34008e-13	postive
ISCA2	GPC4	0.301364	1.66451e-12	postive
LIPT1	GPC4	0.315352	1.31085e-13	postive
MTF1	GPC4	0.373677	7.10453e-19	postive
DBT	GPC4	0.376716	3.5169e-19	postive
LIPA	GPC4	0.32736	1.32601e-14	postive
ACO2	GPC4	0.30815	4.93375e-13	postive
NLRP3	GPC4	0.32163	4.00765e-14	postive
DPYD	CTTNBP2	0.360179	1.47785e-17	postive
MTF1	CTTNBP2	0.367587	2.84463e-18	postive
DBT	CTTNBP2	0.345191	3.6437e-16	postive
LIPA	CTTNBP2	0.383637	6.89335e-20	postive
NLRP3	CTTNBP2	0.410616	8.20513e-23	postive
ATP7B	DNAJC10	0.546601	2.61546e-42	postive
DLD	DNAJC10	0.575691	9.34035e-48	postive
FDX1	DNAJC10	0.444499	6.98721e-27	postive
GLRX5	DNAJC10	0.527059	6.13453e-39	postive
LIPT1	DNAJC10	0.436512	7.00508e-26	postive
MTF1	DNAJC10	0.551658	3.22692e-43	postive
NDUFA1	DNAJC10	0.367896	2.65281e-18	postive
NDUFA8	DNAJC10	0.460019	6.62674e-29	postive
NDUFB10	DNAJC10	0.323872	2.60695e-14	postive
NDUFB2	DNAJC10	0.341151	8.39712e-16	postive
NDUFB6	DNAJC10	0.432978	1.90541e-25	postive
NDUFC1	DNAJC10	0.391998	9.13602e-21	postive
NDUFC2	DNAJC10	0.451285	9.38557e-28	postive
NDUFV2	DNAJC10	0.491206	2.68604e-33	postive
PDHA1	DNAJC10	0.50652	1.26244e-35	postive
POLD1	DNAJC10	0.422751	3.22985e-24	postive
PPAT	DNAJC10	0.54278	1.24168e-41	postive
SLC31A1	DNAJC10	0.490236	3.73768e-33	postive
SDHB	DNAJC10	0.463027	2.61292e-29	postive
TIMMDC1	DNAJC10	0.502948	4.516e-35	postive
DLAT	DNAJC10	0.617035	1.66923e-56	postive
GCSH	DNAJC10	0.487626	9.04726e-33	postive
DBT	DNAJC10	0.477704	2.43348e-31	postive
DLST	DNAJC10	0.54714	2.096e-42	postive
LIAS	DNAJC10	0.3426	6.23314e-16	postive
LIPT2	DNAJC10	0.437955	4.64052e-26	postive
PDHB	DNAJC10	0.51624	3.64038e-37	postive
ACO2	DNAJC10	0.540855	2.70106e-41	postive
ATP7B	ARG2	0.307396	5.65581e-13	postive
DLD	ARG2	0.329867	8.11161e-15	postive
GLRX5	ARG2	0.452329	6.86578e-28	postive
ISCA2	ARG2	0.335641	2.57136e-15	postive
LIPT1	ARG2	0.321053	4.47408e-14	postive
NDUFA1	ARG2	0.377454	2.96124e-19	postive
NDUFA8	ARG2	0.367205	3.09956e-18	postive
NDUFB10	ARG2	0.313113	1.98671e-13	postive
NDUFB6	ARG2	0.370211	1.57016e-18	postive
NDUFC1	ARG2	0.334988	2.93162e-15	postive
NDUFC2	ARG2	0.386962	3.10771e-20	postive
NDUFV2	ARG2	0.340594	9.41145e-16	postive
PDHA1	ARG2	0.387777	2.55301e-20	postive
PPAT	ARG2	0.318002	7.976e-14	postive
SDHB	ARG2	0.416593	1.69532e-23	postive
TIMMDC1	ARG2	0.319814	5.66217e-14	postive
DLAT	ARG2	0.365661	4.38421e-18	postive
GCSH	ARG2	0.375834	4.31686e-19	postive
DBT	ARG2	0.339427	1.19471e-15	postive
DLST	ARG2	0.45578	2.42229e-28	postive
LIPT2	ARG2	0.387477	2.74457e-20	postive
PDHB	ARG2	0.389716	1.59537e-20	postive
NDUFV2	HAL	0.442734	1.16892e-26	postive
DLAT	HAL	0.302102	1.46071e-12	postive
LIPT2	HAL	0.30836	4.74878e-13	postive
PDHB	HAL	0.312919	2.05963e-13	postive
DLD	APLP2	0.351753	9.14773e-17	postive
DPYD	APLP2	0.51053	2.96436e-36	postive
FDX1	APLP2	0.514346	7.3308e-37	postive
GLRX5	APLP2	0.382662	8.69431e-20	postive
GLS	APLP2	0.328134	1.13978e-14	postive
ISCA2	APLP2	0.461701	3.94315e-29	postive
LIPT1	APLP2	0.420019	6.76887e-24	postive
MTF1	APLP2	0.51194	1.77252e-36	postive
NDUFA1	APLP2	0.349768	1.39423e-16	postive
NDUFA8	APLP2	0.358319	2.22031e-17	postive
NDUFB10	APLP2	0.466367	9.19498e-30	postive
NDUFB2	APLP2	0.419572	7.63476e-24	postive
NDUFB6	APLP2	0.327336	1.33212e-14	postive
NDUFC1	APLP2	0.393059	7.04101e-21	postive
NDUFC2	APLP2	0.389592	1.64403e-20	postive
PDHA1	APLP2	0.439365	3.09673e-26	postive
PLAT	APLP2	0.411265	6.9254e-23	postive
POLD1	APLP2	0.418167	1.11346e-23	postive
SLC31A1	APLP2	0.455492	2.64349e-28	postive
SDHB	APLP2	0.452671	6.19509e-28	postive
TIMMDC1	APLP2	0.38567	4.24028e-20	postive
DLAT	APLP2	0.496102	4.9843e-34	postive
GCSH	APLP2	0.308863	4.33397e-13	postive
DBT	APLP2	0.483504	3.59905e-32	postive
DLST	APLP2	0.475606	4.81491e-31	postive
LIAS	APLP2	0.342509	6.3509e-16	postive
LIPA	APLP2	0.49014	3.86201e-33	postive
PDHB	APLP2	0.450894	1.05511e-27	postive
ACO2	APLP2	0.561036	6.05174e-45	postive
NLRP3	APLP2	0.387595	2.66737e-20	postive
ATP7B	MYNN	0.334987	2.93225e-15	postive
DLD	MYNN	0.576502	6.46479e-48	postive
FDX1	MYNN	0.508041	7.30246e-36	postive
GLRX5	MYNN	0.579346	1.76587e-48	postive
ISCA2	MYNN	0.589797	1.33962e-50	postive
LIPT1	MYNN	0.679379	1.8529e-72	postive
MTF1	MYNN	0.466694	8.29589e-30	postive
NDUFA1	MYNN	0.493525	1.21372e-33	postive
NDUFA8	MYNN	0.543764	8.32777e-42	postive
NDUFB10	MYNN	0.442641	1.20093e-26	postive
NDUFB2	MYNN	0.532679	6.93277e-40	postive
NDUFB6	MYNN	0.662246	1.08512e-67	postive
NDUFC1	MYNN	0.568187	2.67618e-46	postive
NDUFC2	MYNN	0.577275	4.54963e-48	postive
NDUFV2	MYNN	0.525692	1.03616e-38	postive
PDHA1	MYNN	0.468197	5.16335e-30	postive
POLD1	MYNN	0.395456	3.89403e-21	postive
PPAT	MYNN	0.579522	1.62864e-48	postive
SLC31A1	MYNN	0.610445	5.05623e-55	postive
SDHB	MYNN	0.648784	3.68239e-64	postive
TIMMDC1	MYNN	0.717343	2.80712e-84	postive
DLAT	MYNN	0.555325	6.91969e-44	postive
GCSH	MYNN	0.507159	1.00333e-35	postive
DBT	MYNN	0.625495	1.85678e-58	postive
DLST	MYNN	0.58031	1.13395e-48	postive
LIAS	MYNN	0.522128	4.01775e-38	postive
LIPA	MYNN	0.397556	2.30798e-21	postive
LIPT2	MYNN	0.436883	6.30327e-26	postive
PDHB	MYNN	0.588044	3.07663e-50	postive
ACO2	MYNN	0.452841	5.887e-28	postive
LIPA	F11	0.325512	1.89903e-14	postive
ATP7B	SLC9A1	0.343641	5.02681e-16	postive
DLD	SLC9A1	0.371534	1.16147e-18	postive
DPYD	SLC9A1	0.355555	4.04618e-17	postive
FDX1	SLC9A1	0.435126	1.03876e-25	postive
GLRX5	SLC9A1	0.427728	8.24735e-25	postive
ISCA2	SLC9A1	0.314061	1.66685e-13	postive
LIPT1	SLC9A1	0.314382	1.57033e-13	postive
MTF1	SLC9A1	0.593423	2.36222e-51	postive
NDUFA1	SLC9A1	0.398672	1.74543e-21	postive
NDUFA8	SLC9A1	0.408732	1.3402e-22	postive
NDUFB10	SLC9A1	0.479426	1.38481e-31	postive
NDUFB2	SLC9A1	0.405033	3.47934e-22	postive
NDUFC1	SLC9A1	0.410136	9.30161e-23	postive
NDUFC2	SLC9A1	0.35788	2.44337e-17	postive
PDHA1	SLC9A1	0.530648	1.53194e-39	postive
PLAT	SLC9A1	0.321513	4.09802e-14	postive
POLD1	SLC9A1	0.531377	1.15331e-39	postive
SLC31A1	SLC9A1	0.404902	3.59765e-22	postive
SDHB	SLC9A1	0.468197	5.16338e-30	postive
TIMMDC1	SLC9A1	0.412794	4.63602e-23	postive
DLAT	SLC9A1	0.372098	1.02102e-18	postive
DBT	SLC9A1	0.340829	8.96971e-16	postive
DLST	SLC9A1	0.467454	6.52925e-30	postive
LIPM	SLC9A1	0.348498	1.8232e-16	postive
LIPA	SLC9A1	0.398616	1.77032e-21	postive
LIPT2	SLC9A1	0.310114	3.4495e-13	postive
PDHB	SLC9A1	0.386718	3.29553e-20	postive
ACO2	SLC9A1	0.639558	7.66086e-62	postive
NLRP3	SLC9A1	0.32708	1.40047e-14	postive
DPYD	RGS1	0.458211	1.15443e-28	postive
GLS	RGS1	0.326421	1.59203e-14	postive
SLC31A1	RGS1	0.317934	8.07895e-14	postive
LIPA	RGS1	0.38983	1.55147e-20	postive
NLRP3	RGS1	0.649246	2.80466e-64	postive
DPYD	JPH4	0.419455	7.87853e-24	postive
FDX1	JPH4	0.328985	9.64853e-15	postive
LIPT1	JPH4	0.323724	2.68247e-14	postive
MTF1	JPH4	0.378379	2.38562e-19	postive
DBT	JPH4	0.330996	6.49259e-15	postive
DLST	JPH4	0.330007	7.89239e-15	postive
LIPA	JPH4	0.616402	2.32479e-56	postive
ACO2	JPH4	0.400991	9.73374e-22	postive
NLRP3	JPH4	0.524248	1.79728e-38	postive
GLRX5	SLC22A17	0.350672	1.15129e-16	postive
ISCA2	SLC22A17	0.333415	4.01617e-15	postive
LIPT1	SLC22A17	0.330413	7.28421e-15	postive
NDUFA1	SLC22A17	0.342044	6.98916e-16	postive
NDUFB10	SLC22A17	0.403872	4.68207e-22	postive
NDUFB2	SLC22A17	0.309797	3.65496e-13	postive
NDUFC1	SLC22A17	0.345064	3.74161e-16	postive
NDUFC2	SLC22A17	0.330391	7.3161e-15	postive
PDHA1	SLC22A17	0.349898	1.35642e-16	postive
POLD1	SLC22A17	0.389875	1.53486e-20	postive
SDHB	SLC22A17	0.32852	1.05693e-14	postive
TIMMDC1	SLC22A17	0.301164	1.72446e-12	postive
DLST	SLC22A17	0.339791	1.10908e-15	postive
PDHB	SLC22A17	0.353157	6.77654e-17	postive
ACO2	SLC22A17	0.41108	7.26821e-23	postive
ATP7B	NANS	0.342386	6.51434e-16	postive
DLD	NANS	0.540062	3.71406e-41	postive
FDX1	NANS	0.570448	9.82934e-47	postive
GLRX5	NANS	0.575777	8.98429e-48	postive
ISCA2	NANS	0.414038	3.33987e-23	postive
LIPT1	NANS	0.457813	1.30403e-28	postive
MTF1	NANS	0.364564	5.60108e-18	postive
NDUFA1	NANS	0.65129	8.36934e-65	postive
NDUFA8	NANS	0.767489	2.9658e-103	postive
NDUFB10	NANS	0.68587	2.37318e-74	postive
NDUFB2	NANS	0.606957	2.97746e-54	postive
NDUFB6	NANS	0.593033	2.85061e-51	postive
NDUFC1	NANS	0.65067	1.20888e-64	postive
NDUFC2	NANS	0.622056	1.17534e-57	postive
NDUFV2	NANS	0.4972	3.40296e-34	postive
PDHA1	NANS	0.638915	1.10365e-61	postive
POLD1	NANS	0.505254	1.98676e-35	postive
SLC31A1	NANS	0.565317	9.44027e-46	postive
SDHB	NANS	0.610605	4.65839e-55	postive
TIMMDC1	NANS	0.593345	2.4534e-51	postive
DLAT	NANS	0.495832	5.47344e-34	postive
GCSH	NANS	0.481718	6.50931e-32	postive
DBT	NANS	0.378632	2.24856e-19	postive
DLST	NANS	0.503931	3.18476e-35	postive
LIAS	NANS	0.452104	7.34518e-28	postive
LIPT2	NANS	0.504677	2.44081e-35	postive
PDHB	NANS	0.640703	3.99027e-62	postive
ACO2	NANS	0.600013	9.52199e-53	postive
DPYD	SORBS1	0.447259	3.10475e-27	postive
GLS	SORBS1	0.391982	9.17225e-21	postive
MTF1	SORBS1	0.498012	2.5649e-34	postive
PLAT	SORBS1	0.353554	6.2242e-17	postive
SLC31A1	SORBS1	0.31166	2.59787e-13	postive
DBT	SORBS1	0.390029	1.47841e-20	postive
LIPA	SORBS1	0.491959	2.07656e-33	postive
ACO2	SORBS1	0.330267	7.49683e-15	postive
NLRP3	SORBS1	0.467369	6.70685e-30	postive
ATP7B	ERMP1	0.484001	3.05051e-32	postive
DLD	ERMP1	0.646861	1.13764e-63	postive
FDX1	ERMP1	0.411543	6.439e-23	postive
GLRX5	ERMP1	0.537165	1.18123e-40	postive
ISCA2	ERMP1	0.311326	2.76217e-13	postive
LIPT1	ERMP1	0.413899	3.46477e-23	postive
MTF1	ERMP1	0.619804	3.8882e-57	postive
NDUFA1	ERMP1	0.326745	1.49484e-14	postive
NDUFA8	ERMP1	0.447593	2.81298e-27	postive
NDUFB10	ERMP1	0.301412	1.65047e-12	postive
NDUFB2	ERMP1	0.370011	1.64345e-18	postive
NDUFB6	ERMP1	0.478796	1.70288e-31	postive
NDUFC1	ERMP1	0.348749	1.72898e-16	postive
NDUFC2	ERMP1	0.376497	3.70092e-19	postive
NDUFV2	ERMP1	0.393471	6.36081e-21	postive
PDHA1	ERMP1	0.531523	1.08951e-39	postive
POLD1	ERMP1	0.455026	3.04464e-28	postive
PPAT	ERMP1	0.571507	6.12915e-47	postive
SLC31A1	ERMP1	0.529445	2.44327e-39	postive
SDHB	ERMP1	0.447364	3.01029e-27	postive
TIMMDC1	ERMP1	0.499712	1.41451e-34	postive
DLAT	ERMP1	0.605617	5.85117e-54	postive
GCSH	ERMP1	0.445666	4.96266e-27	postive
DBT	ERMP1	0.534713	3.11767e-40	postive
DLST	ERMP1	0.529868	2.07363e-39	postive
LIAS	ERMP1	0.330048	7.82797e-15	postive
LIPA	ERMP1	0.344284	4.39983e-16	postive
LIPT2	ERMP1	0.364554	5.6143e-18	postive
PDHB	ERMP1	0.454722	3.33755e-28	postive
ACO2	ERMP1	0.510213	3.32629e-36	postive
DPYD	SERPIND1	0.366942	3.2887e-18	postive
DPYD	SUSD2	0.35716	2.8579e-17	postive
LIPT1	SUSD2	0.30187	1.52192e-12	postive
DBT	SUSD2	0.319408	6.11489e-14	postive
LIPA	SUSD2	0.403741	4.84197e-22	postive
ACO2	SUSD2	0.350417	1.2151e-16	postive
NLRP3	SUSD2	0.308486	4.64183e-13	postive
DLD	GGT1	0.308315	4.78815e-13	postive
FDX1	GGT1	0.394727	4.66482e-21	postive
GLRX5	GGT1	0.307252	5.80546e-13	postive
ISCA2	GGT1	0.331197	6.23983e-15	postive
LIPT1	GGT1	0.321736	3.92696e-14	postive
NDUFA1	GGT1	0.391371	1.06525e-20	postive
NDUFA8	GGT1	0.371368	1.20624e-18	postive
NDUFB10	GGT1	0.466004	1.03072e-29	postive
NDUFB2	GGT1	0.44763	2.78255e-27	postive
NDUFC1	GGT1	0.338285	1.5071e-15	postive
NDUFC2	GGT1	0.403165	5.60718e-22	postive
PDHA1	GGT1	0.436132	7.80505e-26	postive
POLD1	GGT1	0.418607	9.89402e-24	postive
SLC31A1	GGT1	0.339858	1.09417e-15	postive
SDHB	GGT1	0.439116	3.32605e-26	postive
TIMMDC1	GGT1	0.369148	1.99875e-18	postive
DLST	GGT1	0.395143	4.2078e-21	postive
LIAS	GGT1	0.311937	2.46835e-13	postive
LIPA	GGT1	0.377126	3.19657e-19	postive
LIPT2	GGT1	0.319157	6.41337e-14	postive
PDHB	GGT1	0.350323	1.23955e-16	postive
ACO2	GGT1	0.530572	1.57776e-39	postive
LIPA	GGTLC2	0.350319	1.24062e-16	postive
ATP7B	CYB5R3	0.302692	1.31525e-12	postive
DLD	CYB5R3	0.461018	4.87064e-29	postive
FDX1	CYB5R3	0.513797	8.97458e-37	postive
GLRX5	CYB5R3	0.581533	6.45018e-49	postive
ISCA2	CYB5R3	0.485595	1.79081e-32	postive
LIPT1	CYB5R3	0.409446	1.11308e-22	postive
MTF1	CYB5R3	0.452645	6.24456e-28	postive
NDUFA1	CYB5R3	0.572572	3.80709e-47	postive
NDUFA8	CYB5R3	0.633252	2.65209e-60	postive
NDUFB10	CYB5R3	0.696827	1.16453e-77	postive
NDUFB2	CYB5R3	0.611193	3.44697e-55	postive
NDUFB6	CYB5R3	0.524482	1.64427e-38	postive
NDUFC1	CYB5R3	0.590866	8.04971e-51	postive
NDUFC2	CYB5R3	0.576233	7.30713e-48	postive
PDHA1	CYB5R3	0.60845	1.39785e-54	postive
PLAT	CYB5R3	0.307086	5.98227e-13	postive
POLD1	CYB5R3	0.606605	3.55787e-54	postive
SLC31A1	CYB5R3	0.415763	2.11447e-23	postive
SDHB	CYB5R3	0.61463	5.84994e-56	postive
TIMMDC1	CYB5R3	0.533955	4.20249e-40	postive
DLAT	CYB5R3	0.488097	7.71845e-33	postive
GCSH	CYB5R3	0.431047	3.27597e-25	postive
DBT	CYB5R3	0.416208	1.87851e-23	postive
DLST	CYB5R3	0.613608	9.93597e-56	postive
LIAS	CYB5R3	0.428106	7.4276e-25	postive
LIPA	CYB5R3	0.424913	1.78981e-24	postive
LIPT2	CYB5R3	0.39996	1.26281e-21	postive
PDHB	CYB5R3	0.635289	8.51578e-61	postive
ACO2	CYB5R3	0.82284	1.034e-130	postive
ATP7B	PACSIN2	0.35843	2.16734e-17	postive
DLD	PACSIN2	0.541029	2.51833e-41	postive
FDX1	PACSIN2	0.545179	4.67949e-42	postive
GLRX5	PACSIN2	0.53136	1.16086e-39	postive
ISCA2	PACSIN2	0.452375	6.77095e-28	postive
LIPT1	PACSIN2	0.446345	4.06446e-27	postive
MTF1	PACSIN2	0.573469	2.54533e-47	postive
NDUFA1	PACSIN2	0.473192	1.04975e-30	postive
NDUFA8	PACSIN2	0.518052	1.85602e-37	postive
NDUFB10	PACSIN2	0.552895	1.92343e-43	postive
NDUFB2	PACSIN2	0.525934	9.44535e-39	postive
NDUFB6	PACSIN2	0.413186	4.18202e-23	postive
NDUFC1	PACSIN2	0.539567	4.53054e-41	postive
NDUFC2	PACSIN2	0.506553	1.2473e-35	postive
PDHA1	PACSIN2	0.576302	7.08e-48	postive
POLD1	PACSIN2	0.529925	2.02794e-39	postive
SLC31A1	PACSIN2	0.456303	2.06666e-28	postive
SDHB	PACSIN2	0.536387	1.60885e-40	postive
TIMMDC1	PACSIN2	0.52456	1.59599e-38	postive
DLAT	PACSIN2	0.532405	7.71826e-40	postive
GCSH	PACSIN2	0.415077	2.53709e-23	postive
DBT	PACSIN2	0.502934	4.53807e-35	postive
DLST	PACSIN2	0.584888	1.35637e-49	postive
LIAS	PACSIN2	0.503949	3.16439e-35	postive
LIPA	PACSIN2	0.397361	2.4236e-21	postive
LIPT2	PACSIN2	0.396729	2.83754e-21	postive
PDHB	PACSIN2	0.532473	7.51578e-40	postive
ACO2	PACSIN2	0.802678	1.05608e-119	postive
MTF1	PNPLA3	0.335982	2.4009e-15	postive
TIMMDC1	PNPLA3	0.315233	1.34018e-13	postive
ACO2	PNPLA3	0.320159	5.30386e-14	postive
ATP7B	ZC3H7B	0.414079	3.30415e-23	postive
DLD	ZC3H7B	0.504434	2.66228e-35	postive
DPYD	ZC3H7B	0.385462	4.45648e-20	postive
FDX1	ZC3H7B	0.44588	4.66012e-27	postive
GLRX5	ZC3H7B	0.53701	1.25646e-40	postive
ISCA2	ZC3H7B	0.42156	4.46279e-24	postive
LIPT1	ZC3H7B	0.4607	5.37353e-29	postive
MTF1	ZC3H7B	0.718531	1.11425e-84	postive
NDUFA1	ZC3H7B	0.383049	7.929e-20	postive
NDUFA8	ZC3H7B	0.465542	1.19161e-29	postive
NDUFB10	ZC3H7B	0.487778	8.59514e-33	postive
NDUFB2	ZC3H7B	0.455087	2.98901e-28	postive
NDUFB6	ZC3H7B	0.397353	2.42804e-21	postive
NDUFC1	ZC3H7B	0.445142	5.78807e-27	postive
NDUFC2	ZC3H7B	0.432888	1.95425e-25	postive
PDHA1	ZC3H7B	0.624318	3.50142e-58	postive
PLAT	ZC3H7B	0.322887	3.15024e-14	postive
POLD1	ZC3H7B	0.654868	9.83995e-66	postive
PPAT	ZC3H7B	0.368078	2.54605e-18	postive
SLC31A1	ZC3H7B	0.487145	1.06387e-32	postive
SDHB	ZC3H7B	0.489235	5.25096e-33	postive
TIMMDC1	ZC3H7B	0.503102	4.27523e-35	postive
DLAT	ZC3H7B	0.557765	2.45701e-44	postive
GCSH	ZC3H7B	0.381945	1.03061e-19	postive
DBT	ZC3H7B	0.541731	1.89713e-41	postive
DLST	ZC3H7B	0.609265	9.23717e-55	postive
LIAS	ZC3H7B	0.442418	1.28151e-26	postive
LIPA	ZC3H7B	0.42923	5.43707e-25	postive
LIPT2	ZC3H7B	0.367091	3.18062e-18	postive
PDHB	ZC3H7B	0.52408	1.9162e-38	postive
ACO2	ZC3H7B	0.829655	9.36667e-135	postive
NLRP3	ZC3H7B	0.388443	2.17267e-20	postive
MTF1	SLC10A1	0.333721	3.77812e-15	postive
LIPA	RSPO4	0.346728	2.64354e-16	postive
NLRP3	RSPO4	0.33256	4.76149e-15	postive
ATP7B	MCTS2P	0.377965	2.62828e-19	postive
DLD	MCTS2P	0.484005	3.04614e-32	postive
GLRX5	MCTS2P	0.411448	6.60125e-23	postive
LIPT1	MCTS2P	0.379622	1.78272e-19	postive
MTF1	MCTS2P	0.529265	2.61918e-39	postive
NDUFB6	MCTS2P	0.319614	5.88118e-14	postive
PDHA1	MCTS2P	0.384514	5.59166e-20	postive
POLD1	MCTS2P	0.36568	4.3649e-18	postive
PPAT	MCTS2P	0.584907	1.34406e-49	postive
SLC31A1	MCTS2P	0.420679	5.66379e-24	postive
SDHB	MCTS2P	0.303942	1.05269e-12	postive
TIMMDC1	MCTS2P	0.411899	5.86498e-23	postive
DLAT	MCTS2P	0.515278	5.19812e-37	postive
GCSH	MCTS2P	0.34758	2.21141e-16	postive
DBT	MCTS2P	0.490326	3.62548e-33	postive
DLST	MCTS2P	0.460366	5.95511e-29	postive
LIAS	MCTS2P	0.329383	8.92189e-15	postive
PDHB	MCTS2P	0.33788	1.63632e-15	postive
ACO2	MCTS2P	0.394632	4.77564e-21	postive
DPYD	GATA1	0.41962	7.53661e-24	postive
FDX1	GATA1	0.307771	5.28479e-13	postive
LIPT1	GATA1	0.335465	2.66402e-15	postive
MTF1	GATA1	0.323609	2.74264e-14	postive
DBT	GATA1	0.302175	1.44179e-12	postive
LIAS	GATA1	0.334062	3.52891e-15	postive
LIPA	GATA1	0.421758	4.22928e-24	postive
NLRP3	GATA1	0.388653	2.06533e-20	postive
DLD	ACP5	0.352218	8.28353e-17	postive
DPYD	ACP5	0.406563	2.34834e-22	postive
FDX1	ACP5	0.412229	5.37903e-23	postive
GLRX5	ACP5	0.390521	1.31132e-20	postive
ISCA2	ACP5	0.469738	3.16748e-30	postive
LIPT1	ACP5	0.401976	7.58652e-22	postive
MTF1	ACP5	0.31279	2.10896e-13	postive
NDUFA1	ACP5	0.487447	9.61007e-33	postive
NDUFA8	ACP5	0.464527	1.63698e-29	postive
NDUFB10	ACP5	0.516996	2.74982e-37	postive
NDUFB2	ACP5	0.54015	3.5855e-41	postive
NDUFB6	ACP5	0.454692	3.36793e-28	postive
NDUFC1	ACP5	0.43312	1.83111e-25	postive
NDUFC2	ACP5	0.412773	4.66186e-23	postive
PDHA1	ACP5	0.397746	2.2012e-21	postive
POLD1	ACP5	0.473992	8.11313e-31	postive
SLC31A1	ACP5	0.512024	1.71874e-36	postive
SDHB	ACP5	0.506889	1.10568e-35	postive
TIMMDC1	ACP5	0.451145	9.78865e-28	postive
DLAT	ACP5	0.306854	6.23922e-13	postive
DLST	ACP5	0.450927	1.04465e-27	postive
LIAS	ACP5	0.309583	3.80084e-13	postive
LIPA	ACP5	0.738943	6.48904e-92	postive
PDHB	ACP5	0.441039	1.91111e-26	postive
ACO2	ACP5	0.515968	4.02755e-37	postive
NLRP3	ACP5	0.541916	1.76097e-41	postive
GLRX5	QPRT	0.318184	7.70643e-14	postive
NDUFA1	QPRT	0.318633	7.08101e-14	postive
NDUFB10	QPRT	0.368154	2.50258e-18	postive
NDUFC2	QPRT	0.340023	1.05789e-15	postive
PDHA1	QPRT	0.383291	7.48526e-20	postive
SDHB	QPRT	0.38159	1.12076e-19	postive
TIMMDC1	QPRT	0.365252	4.80321e-18	postive
GCSH	QPRT	0.384103	6.16971e-20	postive
LIPT2	QPRT	0.386752	3.2692e-20	postive
ACO2	QPRT	0.313332	1.90797e-13	postive
DPYD	CTSH	0.386835	3.20416e-20	postive
FDX1	CTSH	0.374683	5.63395e-19	postive
ISCA2	CTSH	0.400127	1.21086e-21	postive
LIPT1	CTSH	0.367995	2.59449e-18	postive
NDUFA1	CTSH	0.372461	9.39349e-19	postive
NDUFB10	CTSH	0.411058	7.31012e-23	postive
NDUFB2	CTSH	0.350859	1.10639e-16	postive
NDUFC1	CTSH	0.345843	3.18097e-16	postive
NDUFC2	CTSH	0.333334	4.08163e-15	postive
SDHB	CTSH	0.363247	7.50759e-18	postive
DLST	CTSH	0.312739	2.12916e-13	postive
LIPA	CTSH	0.463999	1.93033e-29	postive
PDHB	CTSH	0.323653	2.7192e-14	postive
ACO2	CTSH	0.337595	1.73355e-15	postive
NLRP3	CTSH	0.355883	3.76895e-17	postive
DLD	ZFAND1	0.510468	3.03156e-36	postive
FDX1	ZFAND1	0.434904	1.10609e-25	postive
GLRX5	ZFAND1	0.495406	6.3441e-34	postive
ISCA2	ZFAND1	0.508024	7.34796e-36	postive
LIPT1	ZFAND1	0.49983	1.35698e-34	postive
MTF1	ZFAND1	0.320343	5.12143e-14	postive
NDUFA1	ZFAND1	0.422389	3.56368e-24	postive
NDUFA8	ZFAND1	0.462647	2.94034e-29	postive
NDUFB10	ZFAND1	0.368019	2.58037e-18	postive
NDUFB2	ZFAND1	0.449485	1.60577e-27	postive
NDUFB6	ZFAND1	0.560275	8.39665e-45	postive
NDUFC1	ZFAND1	0.48672	1.22765e-32	postive
NDUFC2	ZFAND1	0.479368	1.41173e-31	postive
NDUFV2	ZFAND1	0.487096	1.08158e-32	postive
PDHA1	ZFAND1	0.407673	1.76325e-22	postive
POLD1	ZFAND1	0.318618	7.10092e-14	postive
PPAT	ZFAND1	0.595124	1.03872e-51	postive
SLC31A1	ZFAND1	0.508799	5.55249e-36	postive
SDHB	ZFAND1	0.551407	3.58302e-43	postive
TIMMDC1	ZFAND1	0.553183	1.70499e-43	postive
DLAT	ZFAND1	0.551345	3.67587e-43	postive
GCSH	ZFAND1	0.510001	3.59197e-36	postive
DBT	ZFAND1	0.518051	1.8572e-37	postive
DLST	ZFAND1	0.559329	1.2595e-44	postive
LIAS	ZFAND1	0.553042	1.80878e-43	postive
LIPA	ZFAND1	0.306502	6.64767e-13	postive
LIPT2	ZFAND1	0.345633	3.3233e-16	postive
PDHB	ZFAND1	0.567905	3.03178e-46	postive
ACO2	ZFAND1	0.342504	6.35708e-16	postive
DLD	RPS16	0.430405	3.91939e-25	postive
FDX1	RPS16	0.499476	1.53693e-34	postive
GLRX5	RPS16	0.599141	1.46323e-52	postive
ISCA2	RPS16	0.555879	5.47322e-44	postive
LIPT1	RPS16	0.445952	4.56344e-27	postive
NDUFA1	RPS16	0.740706	1.43084e-92	postive
NDUFA8	RPS16	0.770879	1.03971e-104	postive
NDUFB10	RPS16	0.745808	1.67553e-94	postive
NDUFB2	RPS16	0.706337	1.17414e-80	postive
NDUFB6	RPS16	0.708282	2.76621e-81	postive
NDUFC1	RPS16	0.676512	1.22527e-71	postive
NDUFC2	RPS16	0.631031	9.06056e-60	postive
NDUFV2	RPS16	0.469607	3.30212e-30	postive
PDHA1	RPS16	0.535435	2.34504e-40	postive
POLD1	RPS16	0.547507	1.80234e-42	postive
SLC31A1	RPS16	0.371462	1.18062e-18	postive
SDHB	RPS16	0.70567	1.9224e-80	postive
TIMMDC1	RPS16	0.587841	3.38647e-50	postive
DLAT	RPS16	0.428455	6.74326e-25	postive
GCSH	RPS16	0.54916	9.11043e-43	postive
DLST	RPS16	0.552635	2.14516e-43	postive
LIAS	RPS16	0.466589	8.57429e-30	postive
LIPT2	RPS16	0.414006	3.36823e-23	postive
PDHB	RPS16	0.708465	2.41394e-81	postive
ACO2	RPS16	0.506726	1.17244e-35	postive
FDX1	PRX	0.340983	8.69137e-16	postive
LIPT1	PRX	0.32546	1.91837e-14	postive
MTF1	PRX	0.467653	6.1318e-30	postive
NDUFB10	PRX	0.319178	6.38721e-14	postive
PDHA1	PRX	0.365594	4.44962e-18	postive
POLD1	PRX	0.427661	8.40134e-25	postive
DBT	PRX	0.33722	1.87012e-15	postive
DLST	PRX	0.366134	3.94302e-18	postive
LIAS	PRX	0.349585	1.44916e-16	postive
LIPA	PRX	0.425353	1.58669e-24	postive
PDHB	PRX	0.372023	1.03863e-18	postive
ACO2	PRX	0.554821	8.56084e-44	postive
NLRP3	PRX	0.301036	1.764e-12	postive
POLD1	OVOL3	0.356968	2.97934e-17	postive
DLD	RPS19	0.45034	1.24488e-27	postive
FDX1	RPS19	0.497795	2.76602e-34	postive
GLRX5	RPS19	0.629776	1.80631e-59	postive
ISCA2	RPS19	0.56391	1.74372e-45	postive
LIPT1	RPS19	0.471384	1.87428e-30	postive
NDUFA1	RPS19	0.710028	7.48096e-82	postive
NDUFA8	RPS19	0.756122	1.49739e-98	postive
NDUFB10	RPS19	0.726342	2.27023e-87	postive
NDUFB2	RPS19	0.726036	2.90393e-87	postive
NDUFB6	RPS19	0.712593	1.07657e-82	postive
NDUFC1	RPS19	0.671079	4.14406e-70	postive
NDUFC2	RPS19	0.6487	3.86996e-64	postive
NDUFV2	RPS19	0.425389	1.5708e-24	postive
PDHA1	RPS19	0.533085	5.91459e-40	postive
POLD1	RPS19	0.634932	1.03981e-60	postive
PPAT	RPS19	0.302502	1.36039e-12	postive
SLC31A1	RPS19	0.380324	1.5114e-19	postive
SDHB	RPS19	0.69808	4.76321e-78	postive
TIMMDC1	RPS19	0.597823	2.7914e-52	postive
DLAT	RPS19	0.425658	1.45922e-24	postive
GCSH	RPS19	0.530443	1.65851e-39	postive
DBT	RPS19	0.306958	6.12311e-13	postive
DLST	RPS19	0.555412	6.66978e-44	postive
LIAS	RPS19	0.47004	2.87711e-30	postive
LIPT2	RPS19	0.391101	1.13795e-20	postive
PDHB	RPS19	0.663313	5.59583e-68	postive
ACO2	RPS19	0.498391	2.24705e-34	postive
DLD	TMEM147	0.534264	3.72163e-40	postive
FDX1	TMEM147	0.512566	1.40965e-36	postive
GLRX5	TMEM147	0.673647	7.91799e-71	postive
ISCA2	TMEM147	0.59501	1.09792e-51	postive
LIPT1	TMEM147	0.494828	7.74542e-34	postive
NDUFA1	TMEM147	0.767717	2.37133e-103	postive
NDUFA8	TMEM147	0.800818	9.43896e-119	postive
NDUFB10	TMEM147	0.782673	5.65927e-110	postive
NDUFB2	TMEM147	0.772321	2.45715e-105	postive
NDUFB6	TMEM147	0.73888	6.84919e-92	postive
NDUFC1	TMEM147	0.71923	6.45156e-85	postive
NDUFC2	TMEM147	0.706841	8.08165e-81	postive
NDUFV2	TMEM147	0.463237	2.44806e-29	postive
PDHA1	TMEM147	0.624875	2.59377e-58	postive
POLD1	TMEM147	0.642773	1.21805e-62	postive
PPAT	TMEM147	0.377815	2.72179e-19	postive
SLC31A1	TMEM147	0.464207	1.80923e-29	postive
SDHB	TMEM147	0.75263	3.70242e-97	postive
TIMMDC1	TMEM147	0.661126	2.16927e-67	postive
DLAT	TMEM147	0.481688	6.5724e-32	postive
GCSH	TMEM147	0.581958	5.29982e-49	postive
DBT	TMEM147	0.320005	5.46026e-14	postive
DLST	TMEM147	0.571543	6.03247e-47	postive
LIAS	TMEM147	0.48708	1.0876e-32	postive
LIPT2	TMEM147	0.493036	1.4358e-33	postive
PDHB	TMEM147	0.698295	4.08609e-78	postive
ACO2	TMEM147	0.575241	1.14492e-47	postive
ATP7B	TSPAN12	0.398385	1.87565e-21	postive
DLD	TSPAN12	0.408813	1.3123e-22	postive
FDX1	TSPAN12	0.359192	1.83476e-17	postive
GLRX5	TSPAN12	0.390005	1.4869e-20	postive
ISCA2	TSPAN12	0.414434	3.0081e-23	postive
LIPT1	TSPAN12	0.422612	3.35432e-24	postive
MTF1	TSPAN12	0.328909	9.79306e-15	postive
NDUFA1	TSPAN12	0.333579	3.88689e-15	postive
NDUFA8	TSPAN12	0.343754	4.91058e-16	postive
NDUFB10	TSPAN12	0.323822	2.63203e-14	postive
NDUFB2	TSPAN12	0.427648	8.43123e-25	postive
NDUFB6	TSPAN12	0.370198	1.57514e-18	postive
NDUFC1	TSPAN12	0.371196	1.25474e-18	postive
NDUFC2	TSPAN12	0.453721	4.51638e-28	postive
NDUFV2	TSPAN12	0.312817	2.09877e-13	postive
PDHA1	TSPAN12	0.31143	2.70986e-13	postive
SLC31A1	TSPAN12	0.376828	3.42656e-19	postive
SDHB	TSPAN12	0.379594	1.79446e-19	postive
TIMMDC1	TSPAN12	0.355222	4.34785e-17	postive
DLAT	TSPAN12	0.434683	1.17755e-25	postive
DBT	TSPAN12	0.530985	1.34333e-39	postive
DLST	TSPAN12	0.493489	1.22889e-33	postive
LIAS	TSPAN12	0.346173	2.9692e-16	postive
LIPA	TSPAN12	0.337152	1.8961e-15	postive
LIPT2	TSPAN12	0.362543	8.77655e-18	postive
PDHB	TSPAN12	0.465372	1.25648e-29	postive
ACO2	TSPAN12	0.39596	3.43588e-21	postive
NDUFA1	AGR2	0.341696	7.50736e-16	postive
NDUFB10	AGR2	0.389522	1.67244e-20	postive
NDUFC1	AGR2	0.339997	1.06342e-15	postive
NDUFC2	AGR2	0.349187	1.57653e-16	postive
NDUFV2	AGR2	0.370978	1.31855e-18	postive
LIPT2	AGR2	0.309418	3.91671e-13	postive
PDHB	AGR2	0.326282	1.63565e-14	postive
ATP7B	FSD1L	0.391312	1.08067e-20	postive
DLD	FSD1L	0.35608	3.61199e-17	postive
LIPT1	FSD1L	0.33386	3.67432e-15	postive
MTF1	FSD1L	0.473737	8.8087e-31	postive
NDUFV2	FSD1L	0.317649	8.52327e-14	postive
PPAT	FSD1L	0.375929	4.2224e-19	postive
SLC31A1	FSD1L	0.358283	2.23826e-17	postive
TIMMDC1	FSD1L	0.322312	3.51724e-14	postive
DLAT	FSD1L	0.334062	3.52892e-15	postive
DBT	FSD1L	0.36336	7.32244e-18	postive
NLRP3	FSD1L	0.311185	2.83475e-13	postive
DLD	SEC61B	0.556711	3.84748e-44	postive
FDX1	SEC61B	0.597284	3.63313e-52	postive
GLRX5	SEC61B	0.720195	3.02937e-85	postive
ISCA2	SEC61B	0.595391	9.12643e-52	postive
LIPT1	SEC61B	0.543077	1.10063e-41	postive
NDUFA1	SEC61B	0.809129	4.40831e-123	postive
NDUFA8	SEC61B	0.882865	3.92672e-174	postive
NDUFB10	SEC61B	0.793891	2.68927e-115	postive
NDUFB2	SEC61B	0.774576	2.51876e-106	postive
NDUFB6	SEC61B	0.790773	8.74486e-114	postive
NDUFC1	SEC61B	0.786624	8.21915e-112	postive
NDUFC2	SEC61B	0.770784	1.14302e-104	postive
NDUFV2	SEC61B	0.603211	1.95106e-53	postive
PDHA1	SEC61B	0.677497	6.4187e-72	postive
POLD1	SEC61B	0.586307	6.97466e-50	postive
PPAT	SEC61B	0.395723	3.64413e-21	postive
SLC31A1	SEC61B	0.568178	2.68767e-46	postive
SDHB	SEC61B	0.756511	1.04375e-98	postive
TIMMDC1	SEC61B	0.688467	4.02215e-75	postive
DLAT	SEC61B	0.538947	5.80518e-41	postive
GCSH	SEC61B	0.594031	1.7622e-51	postive
DBT	SEC61B	0.374132	6.39767e-19	postive
DLST	SEC61B	0.625751	1.61681e-58	postive
LIAS	SEC61B	0.517291	2.46461e-37	postive
LIPT2	SEC61B	0.528096	4.11493e-39	postive
PDHB	SEC61B	0.761068	1.44942e-100	postive
ACO2	SEC61B	0.598894	1.65125e-52	postive
DLD	LHX6	0.331538	5.83183e-15	postive
LIPT1	LHX6	0.300744	1.85726e-12	postive
MTF1	LHX6	0.467413	6.61501e-30	postive
POLD1	LHX6	0.350022	1.32123e-16	postive
SLC31A1	LHX6	0.345041	3.75909e-16	postive
TIMMDC1	LHX6	0.364133	6.1652e-18	postive
DBT	LHX6	0.354392	5.19854e-17	postive
DLST	LHX6	0.347357	2.31708e-16	postive
LIPA	LHX6	0.42708	9.86308e-25	postive
ACO2	LHX6	0.403071	5.74244e-22	postive
NLRP3	LHX6	0.423744	2.46427e-24	postive
DPYD	ENG	0.4636	2.18647e-29	postive
FDX1	ENG	0.374687	5.62897e-19	postive
GLRX5	ENG	0.392837	7.43489e-21	postive
ISCA2	ENG	0.358341	2.20997e-17	postive
LIPT1	ENG	0.307918	5.14608e-13	postive
MTF1	ENG	0.489626	4.59871e-33	postive
NDUFA1	ENG	0.368793	2.16616e-18	postive
NDUFA8	ENG	0.388033	2.39986e-20	postive
NDUFB10	ENG	0.489182	5.34677e-33	postive
NDUFB2	ENG	0.41177	6.06699e-23	postive
NDUFB6	ENG	0.323113	3.01666e-14	postive
NDUFC1	ENG	0.351511	9.6319e-17	postive
NDUFC2	ENG	0.356554	3.25938e-17	postive
PDHA1	ENG	0.445432	5.31573e-27	postive
PLAT	ENG	0.413219	4.14525e-23	postive
POLD1	ENG	0.510692	2.79432e-36	postive
SLC31A1	ENG	0.369317	1.92368e-18	postive
SDHB	ENG	0.395357	3.99091e-21	postive
TIMMDC1	ENG	0.341917	7.17369e-16	postive
DLAT	ENG	0.323237	2.94566e-14	postive
DBT	ENG	0.325816	1.79049e-14	postive
DLST	ENG	0.469529	3.38496e-30	postive
LIPA	ENG	0.502705	4.92271e-35	postive
PDHB	ENG	0.439906	2.64995e-26	postive
ACO2	ENG	0.581735	5.87728e-49	postive
NLRP3	ENG	0.534468	3.43445e-40	postive
ATP7B	EXOSC3	0.388971	1.91169e-20	postive
CDKN2A	EXOSC3	0.349448	1.4919e-16	postive
DLD	EXOSC3	0.641295	2.84465e-62	postive
FDX1	EXOSC3	0.470699	2.33238e-30	postive
GLRX5	EXOSC3	0.642297	1.60083e-62	postive
ISCA2	EXOSC3	0.540428	3.20645e-41	postive
LIPT1	EXOSC3	0.588276	2.75687e-50	postive
MTF1	EXOSC3	0.502916	4.56765e-35	postive
NDUFA1	EXOSC3	0.49571	5.71035e-34	postive
NDUFA8	EXOSC3	0.582826	3.54505e-49	postive
NDUFB10	EXOSC3	0.438098	4.45418e-26	postive
NDUFB2	EXOSC3	0.541985	1.71262e-41	postive
NDUFB6	EXOSC3	0.715734	9.73603e-84	postive
NDUFC1	EXOSC3	0.524082	1.91453e-38	postive
NDUFC2	EXOSC3	0.565249	9.72894e-46	postive
NDUFV2	EXOSC3	0.534769	3.05051e-40	postive
PDHA1	EXOSC3	0.593486	2.29221e-51	postive
POLD1	EXOSC3	0.55498	8.0033e-44	postive
PPAT	EXOSC3	0.693744	1.0286e-76	postive
SLC31A1	EXOSC3	0.601922	3.70476e-53	postive
SDHB	EXOSC3	0.607437	2.33657e-54	postive
TIMMDC1	EXOSC3	0.641321	2.80144e-62	postive
DLAT	EXOSC3	0.608536	1.33821e-54	postive
GCSH	EXOSC3	0.522613	3.34436e-38	postive
DBT	EXOSC3	0.523214	2.66273e-38	postive
DLST	EXOSC3	0.58391	2.14067e-49	postive
LIAS	EXOSC3	0.478355	1.96748e-31	postive
LIPT2	EXOSC3	0.456148	2.16583e-28	postive
PDHB	EXOSC3	0.594143	1.66945e-51	postive
ACO2	EXOSC3	0.438326	4.17276e-26	postive
DPYD	SPOCK2	0.302318	1.4056e-12	postive
FDX1	SPOCK2	0.347586	2.20826e-16	postive
MTF1	SPOCK2	0.409746	1.02947e-22	postive
POLD1	SPOCK2	0.333071	4.30127e-15	postive
SLC31A1	SPOCK2	0.316523	1.05299e-13	postive
DLST	SPOCK2	0.333406	4.02327e-15	postive
LIPA	SPOCK2	0.530864	1.40824e-39	postive
PDHB	SPOCK2	0.30751	5.54029e-13	postive
ACO2	SPOCK2	0.415435	2.30725e-23	postive
NLRP3	SPOCK2	0.48302	4.22703e-32	postive
DLD	TRIM16L	0.512139	1.64835e-36	postive
FDX1	TRIM16L	0.338863	1.34007e-15	postive
GLRX5	TRIM16L	0.468716	4.38091e-30	postive
LIPT1	TRIM16L	0.356614	3.21718e-17	postive
NDUFA1	TRIM16L	0.365492	4.55253e-18	postive
NDUFA8	TRIM16L	0.486921	1.14718e-32	postive
NDUFB10	TRIM16L	0.371009	1.30937e-18	postive
NDUFB2	TRIM16L	0.381575	1.12492e-19	postive
NDUFB6	TRIM16L	0.37034	1.52489e-18	postive
NDUFC1	TRIM16L	0.383662	6.85333e-20	postive
NDUFC2	TRIM16L	0.363546	7.02642e-18	postive
NDUFV2	TRIM16L	0.345943	3.1151e-16	postive
PDHA1	TRIM16L	0.418431	1.03734e-23	postive
POLD1	TRIM16L	0.339901	1.08454e-15	postive
PPAT	TRIM16L	0.310087	3.46671e-13	postive
SDHB	TRIM16L	0.4387	3.74758e-26	postive
TIMMDC1	TRIM16L	0.447503	2.88876e-27	postive
DLAT	TRIM16L	0.39515	4.20058e-21	postive
GCSH	TRIM16L	0.535853	1.98797e-40	postive
DBT	TRIM16L	0.313026	2.01926e-13	postive
DLST	TRIM16L	0.449096	1.80226e-27	postive
LIAS	TRIM16L	0.446123	4.3388e-27	postive
LIPT2	TRIM16L	0.436842	6.37592e-26	postive
PDHB	TRIM16L	0.428494	6.67017e-25	postive
ACO2	TRIM16L	0.415306	2.38758e-23	postive
NDUFA1	RASD1	0.308671	4.48813e-13	postive
NDUFA8	RASD1	0.361265	1.16392e-17	postive
NDUFB10	RASD1	0.325239	2.0021e-14	postive
NDUFC1	RASD1	0.318184	7.70621e-14	postive
NDUFV2	RASD1	0.352558	7.70344e-17	postive
DLST	RASD1	0.321372	4.20991e-14	postive
PDHB	RASD1	0.409131	1.20809e-22	postive
FDX1	SOD3	0.302673	1.31965e-12	postive
ISCA2	SOD3	0.348048	2.00406e-16	postive
LIPT1	SOD3	0.300963	1.78669e-12	postive
NDUFA1	SOD3	0.403792	4.77931e-22	postive
NDUFA8	SOD3	0.381637	1.10838e-19	postive
NDUFB10	SOD3	0.460313	6.05303e-29	postive
NDUFB2	SOD3	0.451455	8.92189e-28	postive
NDUFB6	SOD3	0.305423	8.07263e-13	postive
NDUFC1	SOD3	0.352402	7.96437e-17	postive
NDUFC2	SOD3	0.397855	2.14217e-21	postive
PDHA1	SOD3	0.326175	1.66994e-14	postive
POLD1	SOD3	0.350382	1.2241e-16	postive
SDHB	SOD3	0.378804	2.15995e-19	postive
DLST	SOD3	0.316774	1.00473e-13	postive
LIPA	SOD3	0.393025	7.0988e-21	postive
PDHB	SOD3	0.380107	1.59039e-19	postive
ACO2	SOD3	0.462223	3.35461e-29	postive
NLRP3	SOD3	0.350828	1.11366e-16	postive
ATP7B	TBC1D19	0.40001	1.24683e-21	postive
DLD	TBC1D19	0.464027	1.91391e-29	postive
FDX1	TBC1D19	0.367616	2.82555e-18	postive
GLRX5	TBC1D19	0.415041	2.56127e-23	postive
ISCA2	TBC1D19	0.349671	1.42304e-16	postive
LIPT1	TBC1D19	0.437772	4.8889e-26	postive
MTF1	TBC1D19	0.518569	1.53058e-37	postive
NDUFB6	TBC1D19	0.344628	4.09637e-16	postive
NDUFC1	TBC1D19	0.372889	8.51672e-19	postive
NDUFC2	TBC1D19	0.365446	4.60023e-18	postive
NDUFV2	TBC1D19	0.419882	7.02402e-24	postive
PDHA1	TBC1D19	0.384922	5.07197e-20	postive
PPAT	TBC1D19	0.397005	2.64888e-21	postive
SLC31A1	TBC1D19	0.397149	2.55529e-21	postive
SDHB	TBC1D19	0.33187	5.46115e-15	postive
TIMMDC1	TBC1D19	0.402526	6.59777e-22	postive
DLAT	TBC1D19	0.480438	9.93138e-32	postive
GCSH	TBC1D19	0.329309	9.05416e-15	postive
DBT	TBC1D19	0.56002	9.36587e-45	postive
DLST	TBC1D19	0.509619	4.12651e-36	postive
LIAS	TBC1D19	0.45462	3.44235e-28	postive
LIPT2	TBC1D19	0.360205	1.46959e-17	postive
PDHB	TBC1D19	0.419858	7.0697e-24	postive
ACO2	TBC1D19	0.371504	1.16938e-18	postive
DPYD	TECTA	0.362943	8.03095e-18	postive
GLS	TECTA	0.317662	8.50358e-14	postive
MTF1	TECTA	0.487591	9.15637e-33	postive
DBT	TECTA	0.338306	1.50063e-15	postive
LIPA	TECTA	0.33648	2.17158e-15	postive
ACO2	TECTA	0.30524	8.34302e-13	postive
NLRP3	TECTA	0.434063	1.40317e-25	postive
DPYD	NRXN2	0.346057	3.04159e-16	postive
MTF1	NRXN2	0.372695	8.90464e-19	postive
PLAT	NRXN2	0.309093	4.15591e-13	postive
POLD1	NRXN2	0.306412	6.75725e-13	postive
LIPA	NRXN2	0.376877	3.3872e-19	postive
ACO2	NRXN2	0.370307	1.53632e-18	postive
NLRP3	NRXN2	0.499937	1.30695e-34	postive
GLRX5	TNS2	0.318604	7.1192e-14	postive
ISCA2	TNS2	0.320947	4.56506e-14	postive
LIPT1	TNS2	0.311852	2.50754e-13	postive
MTF1	TNS2	0.449625	1.54022e-27	postive
NDUFA1	TNS2	0.317516	8.74013e-14	postive
NDUFA8	TNS2	0.356177	3.53691e-17	postive
NDUFB10	TNS2	0.416741	1.6299e-23	postive
NDUFB2	TNS2	0.332603	4.72096e-15	postive
NDUFC1	TNS2	0.376719	3.51404e-19	postive
NDUFC2	TNS2	0.322468	3.41375e-14	postive
PDHA1	TNS2	0.435567	9.16507e-26	postive
POLD1	TNS2	0.376848	3.41023e-19	postive
SDHB	TNS2	0.306555	6.58434e-13	postive
DBT	TNS2	0.354835	4.72616e-17	postive
DLST	TNS2	0.47288	1.16045e-30	postive
LIPA	TNS2	0.326522	1.56117e-14	postive
PDHB	TNS2	0.435985	8.13842e-26	postive
ACO2	TNS2	0.535449	2.33191e-40	postive
NLRP3	TNS2	0.329088	9.45479e-15	postive
DPYD	FAM184A	0.342122	6.87812e-16	postive
GLS	FAM184A	0.356842	3.06212e-17	postive
LIPT1	FAM184A	0.328663	1.02771e-14	postive
MTF1	FAM184A	0.359102	1.87158e-17	postive
DBT	FAM184A	0.396362	3.10876e-21	postive
LIPA	FAM184A	0.335261	2.77548e-15	postive
MTF1	BACH2	0.484952	2.22035e-32	postive
LIPA	BACH2	0.316587	1.04043e-13	postive
ACO2	BACH2	0.309623	3.77353e-13	postive
NLRP3	BACH2	0.407442	1.87146e-22	postive
GLS	KHDRBS2	0.303291	1.18237e-12	postive
DPYD	CLIC5	0.401973	7.59205e-22	postive
LIPT1	CLIC5	0.306496	6.65556e-13	postive
MTF1	CLIC5	0.323941	2.57243e-14	postive
DBT	CLIC5	0.346882	2.55987e-16	postive
LIPA	CLIC5	0.535671	2.13653e-40	postive
NLRP3	CLIC5	0.4147	2.80331e-23	postive
ATP7B	ARL6	0.359602	1.67728e-17	postive
DLD	ARL6	0.499236	1.67146e-34	postive
DPYD	ARL6	0.378214	2.47964e-19	postive
FDX1	ARL6	0.378282	2.44088e-19	postive
GLRX5	ARL6	0.42804	7.56337e-25	postive
GLS	ARL6	0.320036	5.42907e-14	postive
ISCA2	ARL6	0.436143	7.78228e-26	postive
LIPT1	ARL6	0.547518	1.79403e-42	postive
MTF1	ARL6	0.523681	2.23018e-38	postive
NDUFA1	ARL6	0.309335	3.97658e-13	postive
NDUFA8	ARL6	0.373597	7.23701e-19	postive
NDUFB2	ARL6	0.395124	4.22771e-21	postive
NDUFB6	ARL6	0.496341	4.58695e-34	postive
NDUFC1	ARL6	0.409131	1.20808e-22	postive
NDUFC2	ARL6	0.408418	1.45393e-22	postive
NDUFV2	ARL6	0.346927	2.5355e-16	postive
PDHA1	ARL6	0.31755	8.68328e-14	postive
POLD1	ARL6	0.322978	3.0958e-14	postive
PPAT	ARL6	0.468763	4.31594e-30	postive
SLC31A1	ARL6	0.542853	1.20532e-41	postive
SDHB	ARL6	0.489661	4.54531e-33	postive
TIMMDC1	ARL6	0.62677	9.30859e-59	postive
DLAT	ARL6	0.486259	1.43342e-32	postive
GCSH	ARL6	0.328376	1.08713e-14	postive
DBT	ARL6	0.611689	2.67218e-55	postive
DLST	ARL6	0.455639	2.52828e-28	postive
LIAS	ARL6	0.404796	3.69662e-22	postive
LIPA	ARL6	0.470086	2.83549e-30	postive
LIPT2	ARL6	0.389552	1.66031e-20	postive
PDHB	ARL6	0.442512	1.24673e-26	postive
ACO2	ARL6	0.374119	6.41652e-19	postive
NLRP3	ARL6	0.359375	1.76304e-17	postive
ATP7B	ECT2	0.403847	4.71255e-22	postive
DLD	ECT2	0.596041	6.65574e-52	postive
FDX1	ECT2	0.330711	6.86904e-15	postive
GLRX5	ECT2	0.516609	3.1757e-37	postive
LIPT1	ECT2	0.313337	1.90628e-13	postive
MTF1	ECT2	0.420774	5.52094e-24	postive
NDUFA8	ECT2	0.41557	2.22596e-23	postive
NDUFB2	ECT2	0.314817	1.44819e-13	postive
NDUFB6	ECT2	0.468449	4.76723e-30	postive
NDUFC1	ECT2	0.347435	2.27935e-16	postive
NDUFC2	ECT2	0.364031	6.30712e-18	postive
NDUFV2	ECT2	0.369585	1.81029e-18	postive
PDHA1	ECT2	0.401982	7.5743e-22	postive
POLD1	ECT2	0.471434	1.84464e-30	postive
PPAT	ECT2	0.699677	1.51578e-78	postive
SLC31A1	ECT2	0.445175	5.73253e-27	postive
SDHB	ECT2	0.446187	4.25811e-27	postive
TIMMDC1	ECT2	0.537773	9.27546e-41	postive
DLAT	ECT2	0.592909	3.02535e-51	postive
GCSH	ECT2	0.41155	6.42626e-23	postive
DBT	ECT2	0.399848	1.29898e-21	postive
DLST	ECT2	0.447524	2.87114e-27	postive
LIPT2	ECT2	0.354989	4.57137e-17	postive
PDHB	ECT2	0.407918	1.65498e-22	postive
ACO2	ECT2	0.404697	3.79173e-22	postive
FDX1	HYAL1	0.369997	1.6486e-18	postive
DLST	HYAL1	0.300774	1.84745e-12	postive
PDHB	HYAL1	0.327427	1.3086e-14	postive
ACO2	HYAL1	0.384069	6.21994e-20	postive
DPYD	CSPG5	0.354252	5.35809e-17	postive
ISCA2	CSPG5	0.320446	5.0214e-14	postive
LIPT1	CSPG5	0.34101	8.64266e-16	postive
MTF1	CSPG5	0.312528	2.21371e-13	postive
NDUFB2	CSPG5	0.370214	1.56938e-18	postive
NDUFC2	CSPG5	0.315358	1.30942e-13	postive
POLD1	CSPG5	0.34882	1.70338e-16	postive
SLC31A1	CSPG5	0.390555	1.30029e-20	postive
SDHB	CSPG5	0.33746	1.78167e-15	postive
TIMMDC1	CSPG5	0.319451	6.06532e-14	postive
LIPA	CSPG5	0.369822	1.71542e-18	postive
ACO2	CSPG5	0.334342	3.33705e-15	postive
DPYD	ARHGEF26	0.35253	7.74913e-17	postive
GLS	ARHGEF26	0.443726	8.75503e-27	postive
MTF1	ARHGEF26	0.477556	2.5538e-31	postive
SLC31A1	ARHGEF26	0.358482	2.14308e-17	postive
DBT	ARHGEF26	0.362493	8.873e-18	postive
LIPA	ARHGEF26	0.422268	3.68309e-24	postive
NLRP3	ARHGEF26	0.352245	8.2358e-17	postive
ATP7B	KLHL24	0.450379	1.23023e-27	postive
DLD	KLHL24	0.433864	1.4845e-25	postive
DPYD	KLHL24	0.310119	3.44608e-13	postive
FDX1	KLHL24	0.371581	1.14904e-18	postive
GLRX5	KLHL24	0.415454	2.29546e-23	postive
ISCA2	KLHL24	0.362019	9.85566e-18	postive
LIPT1	KLHL24	0.49996	1.29648e-34	postive
MTF1	KLHL24	0.567578	3.50048e-46	postive
NDUFA8	KLHL24	0.312766	2.11856e-13	postive
NDUFB6	KLHL24	0.34238	6.52152e-16	postive
NDUFC2	KLHL24	0.342319	6.60379e-16	postive
NDUFV2	KLHL24	0.323156	2.99188e-14	postive
PDHA1	KLHL24	0.405605	3.00428e-22	postive
PPAT	KLHL24	0.387536	2.70612e-20	postive
SLC31A1	KLHL24	0.488704	6.2872e-33	postive
SDHB	KLHL24	0.358852	1.97674e-17	postive
TIMMDC1	KLHL24	0.463873	2.00791e-29	postive
DLAT	KLHL24	0.448692	2.03231e-27	postive
DBT	KLHL24	0.632588	3.8332e-60	postive
DLST	KLHL24	0.469791	3.11492e-30	postive
LIPA	KLHL24	0.374847	5.42425e-19	postive
LIPT2	KLHL24	0.318296	7.54501e-14	postive
PDHB	KLHL24	0.388335	2.23054e-20	postive
ACO2	KLHL24	0.412285	5.30044e-23	postive
FDX1	TNNC1	0.359199	1.83226e-17	postive
ISCA2	TNNC1	0.332434	4.88177e-15	postive
LIPT1	TNNC1	0.404089	4.4302e-22	postive
NDUFA1	TNNC1	0.301368	1.6635e-12	postive
NDUFB10	TNNC1	0.362473	8.91293e-18	postive
NDUFB2	TNNC1	0.350725	1.13823e-16	postive
NDUFC2	TNNC1	0.347269	2.36017e-16	postive
SDHB	TNNC1	0.363991	6.36394e-18	postive
LIAS	TNNC1	0.310525	3.19935e-13	postive
LIPA	TNNC1	0.441539	1.65363e-26	postive
PDHB	TNNC1	0.35079	1.12272e-16	postive
ACO2	TNNC1	0.342503	6.35903e-16	postive
DPYD	EFEMP1	0.577642	3.84924e-48	postive
GLS	EFEMP1	0.338486	1.44688e-15	postive
MTF1	EFEMP1	0.356794	3.09436e-17	postive
PLAT	EFEMP1	0.33551	2.63987e-15	postive
SLC31A1	EFEMP1	0.367325	3.01697e-18	postive
DBT	EFEMP1	0.386683	3.32404e-20	postive
LIPA	EFEMP1	0.541021	2.52575e-41	postive
ACO2	EFEMP1	0.332659	4.66894e-15	postive
NLRP3	EFEMP1	0.499323	1.6212e-34	postive
DPYD	GLS	0.469994	2.92026e-30	postive
GLS	GLS	1	0	postive
ISCA2	GLS	0.311339	2.75568e-13	postive
LIPT1	GLS	0.303641	1.11076e-12	postive
MTF1	GLS	0.313708	1.77945e-13	postive
PPAT	GLS	0.351329	1.00106e-16	postive
SLC31A1	GLS	0.309391	3.93632e-13	postive
LIPA	GLS	0.367407	2.96173e-18	postive
NLRP3	GLS	0.413366	3.98805e-23	postive
GLS	LCT	0.322806	3.2e-14	postive
MTF1	CHD5	0.391425	1.05139e-20	postive
POLD1	CHD5	0.375065	5.15748e-19	postive
DPYD	OLFML3	0.326038	1.71481e-14	postive
GLS	OLFML3	0.336893	1.99793e-15	postive
ISCA2	OLFML3	0.345819	3.19652e-16	postive
NDUFA1	OLFML3	0.322196	3.59621e-14	postive
NDUFB10	OLFML3	0.387293	2.86957e-20	postive
NDUFB2	OLFML3	0.356267	3.46849e-17	postive
NDUFB6	OLFML3	0.329177	9.29193e-15	postive
NDUFC1	OLFML3	0.316984	9.65878e-14	postive
NDUFC2	OLFML3	0.337876	1.63759e-15	postive
PLAT	OLFML3	0.335461	2.66594e-15	postive
SLC31A1	OLFML3	0.30394	1.05301e-12	postive
SDHB	OLFML3	0.307035	6.03759e-13	postive
DLST	OLFML3	0.321363	4.21733e-14	postive
LIPA	OLFML3	0.312247	2.33144e-13	postive
PDHB	OLFML3	0.335886	2.4479e-15	postive
NLRP3	OLFML3	0.382977	8.06618e-20	postive
DLD	PPL	0.375568	4.59089e-19	postive
DPYD	PPL	0.421572	4.44899e-24	postive
FDX1	PPL	0.373407	7.56127e-19	postive
GLRX5	PPL	0.321687	3.96448e-14	postive
ISCA2	PPL	0.346408	2.82684e-16	postive
LIPT1	PPL	0.327951	1.18134e-14	postive
MTF1	PPL	0.621124	1.9306e-57	postive
NDUFA8	PPL	0.303661	1.10686e-12	postive
NDUFB10	PPL	0.421552	4.47214e-24	postive
NDUFB2	PPL	0.303857	1.06883e-12	postive
PDHA1	PPL	0.416151	1.90712e-23	postive
POLD1	PPL	0.462208	3.36931e-29	postive
SLC31A1	PPL	0.37354	7.33332e-19	postive
SDHB	PPL	0.348548	1.80389e-16	postive
TIMMDC1	PPL	0.343679	4.98703e-16	postive
DLAT	PPL	0.429183	5.50861e-25	postive
DBT	PPL	0.435387	9.64717e-26	postive
DLST	PPL	0.425407	1.56325e-24	postive
LIAS	PPL	0.326343	1.61647e-14	postive
LIPA	PPL	0.351137	1.04295e-16	postive
PDHB	PPL	0.362573	8.71893e-18	postive
ACO2	PPL	0.566823	4.8805e-46	postive
DLD	C1orf198	0.419128	8.60203e-24	postive
DPYD	C1orf198	0.347865	2.08274e-16	postive
FDX1	C1orf198	0.437274	5.63748e-26	postive
GLRX5	C1orf198	0.443181	1.02626e-26	postive
ISCA2	C1orf198	0.431291	3.05941e-25	postive
LIPT1	C1orf198	0.529148	2.74111e-39	postive
MTF1	C1orf198	0.5398	4.12579e-41	postive
NDUFA1	C1orf198	0.364168	6.11796e-18	postive
NDUFA8	C1orf198	0.385831	4.07957e-20	postive
NDUFB10	C1orf198	0.451421	9.0135e-28	postive
NDUFB2	C1orf198	0.416612	1.68678e-23	postive
NDUFB6	C1orf198	0.347898	2.06815e-16	postive
NDUFC1	C1orf198	0.37192	1.06338e-18	postive
NDUFC2	C1orf198	0.450653	1.13375e-27	postive
PDHA1	C1orf198	0.511695	1.93843e-36	postive
POLD1	C1orf198	0.438324	4.17457e-26	postive
SLC31A1	C1orf198	0.498172	2.42518e-34	postive
SDHB	C1orf198	0.43347	1.65885e-25	postive
TIMMDC1	C1orf198	0.415322	2.37752e-23	postive
DLAT	C1orf198	0.499236	1.67184e-34	postive
GCSH	C1orf198	0.366795	3.39923e-18	postive
DBT	C1orf198	0.569209	1.70361e-46	postive
DLST	C1orf198	0.508937	5.28219e-36	postive
LIAS	C1orf198	0.379421	1.86886e-19	postive
LIPA	C1orf198	0.430248	4.09516e-25	postive
PDHB	C1orf198	0.490653	3.24357e-33	postive
ACO2	C1orf198	0.582391	4.33597e-49	postive
DLD	ABITRAM	0.657852	1.61374e-66	postive
DPYD	ABITRAM	0.355587	4.01804e-17	postive
FDX1	ABITRAM	0.537067	1.22823e-40	postive
GLRX5	ABITRAM	0.568034	2.86359e-46	postive
ISCA2	ABITRAM	0.528917	2.99744e-39	postive
LIPT1	ABITRAM	0.59633	5.78343e-52	postive
MTF1	ABITRAM	0.552609	2.16844e-43	postive
NDUFA1	ABITRAM	0.518103	1.82109e-37	postive
NDUFA8	ABITRAM	0.718649	1.01573e-84	postive
NDUFB10	ABITRAM	0.500277	1.16001e-34	postive
NDUFB2	ABITRAM	0.603312	1.85558e-53	postive
NDUFB6	ABITRAM	0.604949	8.18409e-54	postive
NDUFC1	ABITRAM	0.575486	1.02512e-47	postive
NDUFC2	ABITRAM	0.572406	4.10085e-47	postive
NDUFV2	ABITRAM	0.442068	1.41822e-26	postive
PDHA1	ABITRAM	0.570327	1.03724e-46	postive
POLD1	ABITRAM	0.512109	1.66654e-36	postive
PPAT	ABITRAM	0.520128	8.53391e-38	postive
SLC31A1	ABITRAM	0.716096	7.36202e-84	postive
SDHB	ABITRAM	0.643551	7.77638e-63	postive
TIMMDC1	ABITRAM	0.657366	2.17018e-66	postive
DLAT	ABITRAM	0.563717	1.89691e-45	postive
GCSH	ABITRAM	0.472896	1.15464e-30	postive
DBT	ABITRAM	0.580009	1.30208e-48	postive
DLST	ABITRAM	0.566661	5.23999e-46	postive
LIAS	ABITRAM	0.552626	2.1525e-43	postive
LIPA	ABITRAM	0.343046	5.68407e-16	postive
LIPT2	ABITRAM	0.406426	2.43267e-22	postive
PDHB	ABITRAM	0.630627	1.1318e-59	postive
ACO2	ABITRAM	0.519933	9.18271e-38	postive
DLD	NDUFA8	0.607868	1.87789e-54	postive
FDX1	NDUFA8	0.587533	3.91578e-50	postive
GLRX5	NDUFA8	0.756468	1.0866e-98	postive
ISCA2	NDUFA8	0.633396	2.44804e-60	postive
LIPT1	NDUFA8	0.55734	2.94457e-44	postive
MTF1	NDUFA8	0.317769	8.33319e-14	postive
NDUFA1	NDUFA8	0.826923	4.1094e-133	postive
NDUFA8	NDUFA8	1	0	postive
NDUFB10	NDUFA8	0.828483	4.78346e-134	postive
NDUFB2	NDUFA8	0.799729	3.36366e-118	postive
NDUFB6	NDUFA8	0.800513	1.34754e-118	postive
NDUFC1	NDUFA8	0.788258	1.38969e-112	postive
NDUFC2	NDUFA8	0.757497	4.17319e-99	postive
NDUFV2	NDUFA8	0.538951	5.79653e-41	postive
PDHA1	NDUFA8	0.725311	5.20538e-87	postive
POLD1	NDUFA8	0.622528	9.13693e-58	postive
PPAT	NDUFA8	0.416469	1.75239e-23	postive
SLC31A1	NDUFA8	0.607413	2.36432e-54	postive
SDHB	NDUFA8	0.819994	4.47914e-129	postive
TIMMDC1	NDUFA8	0.729181	2.26222e-88	postive
DLAT	NDUFA8	0.565495	8.73628e-46	postive
GCSH	NDUFA8	0.611211	3.41601e-55	postive
DBT	NDUFA8	0.44254	1.23665e-26	postive
DLST	NDUFA8	0.662096	1.19056e-67	postive
LIAS	NDUFA8	0.547193	2.05066e-42	postive
LIPT2	NDUFA8	0.57615	7.58664e-48	postive
PDHB	NDUFA8	0.780667	4.68904e-109	postive
ACO2	NDUFA8	0.652721	3.56752e-65	postive
ATP7B	INVS	0.470048	2.87025e-30	postive
DLD	INVS	0.566478	5.67828e-46	postive
DPYD	INVS	0.372132	1.01311e-18	postive
FDX1	INVS	0.40814	1.56257e-22	postive
GLRX5	INVS	0.435612	9.04859e-26	postive
GLS	INVS	0.315231	1.34067e-13	postive
ISCA2	INVS	0.312861	2.08174e-13	postive
LIPT1	INVS	0.451068	1.00163e-27	postive
MTF1	INVS	0.64654	1.37207e-63	postive
NDUFA8	INVS	0.409887	9.92427e-23	postive
NDUFB6	INVS	0.347901	2.06685e-16	postive
NDUFC1	INVS	0.340886	8.86505e-16	postive
NDUFC2	INVS	0.317337	9.03875e-14	postive
NDUFV2	INVS	0.396075	3.3386e-21	postive
PDHA1	INVS	0.508884	5.38441e-36	postive
POLD1	INVS	0.454804	3.25647e-28	postive
PPAT	INVS	0.537537	1.0188e-40	postive
SLC31A1	INVS	0.570642	9.01357e-47	postive
SDHB	INVS	0.36226	9.34412e-18	postive
TIMMDC1	INVS	0.5027	4.93119e-35	postive
DLAT	INVS	0.565451	8.90505e-46	postive
GCSH	INVS	0.341243	8.23914e-16	postive
DBT	INVS	0.557486	2.7668e-44	postive
DLST	INVS	0.518963	1.32098e-37	postive
LIAS	INVS	0.383977	6.3567e-20	postive
LIPA	INVS	0.387543	2.70154e-20	postive
LIPT2	INVS	0.326294	1.63174e-14	postive
PDHB	INVS	0.445209	5.67522e-27	postive
ACO2	INVS	0.512345	1.52848e-36	postive
NLRP3	INVS	0.390483	1.32343e-20	postive
DPYD	PROX2	0.371598	1.14462e-18	postive
GLS	PROX2	0.342013	7.03439e-16	postive
MTF1	PROX2	0.470898	2.18888e-30	postive
NLRP3	PROX2	0.392893	7.33396e-21	postive
DPYD	INSL4	-0.32942	8.85741e-15	negative
GLS	INSL4	-0.392556	7.96686e-21	negative
NDUFV2	INSL4	0.360204	1.47e-17	postive
ATP7B	LRP11	0.389207	1.80542e-20	postive
DLD	LRP11	0.564583	1.30091e-45	postive
FDX1	LRP11	0.483347	3.79234e-32	postive
GLRX5	LRP11	0.522509	3.4787e-38	postive
ISCA2	LRP11	0.349713	1.41054e-16	postive
LIPT1	LRP11	0.394319	5.16054e-21	postive
MTF1	LRP11	0.516502	3.30387e-37	postive
NDUFA1	LRP11	0.438159	4.37697e-26	postive
NDUFA8	LRP11	0.485359	1.93783e-32	postive
NDUFB10	LRP11	0.432333	2.28418e-25	postive
NDUFB2	LRP11	0.419046	8.7951e-24	postive
NDUFB6	LRP11	0.411299	6.8643e-23	postive
NDUFC1	LRP11	0.418867	9.22819e-24	postive
NDUFC2	LRP11	0.440137	2.47937e-26	postive
NDUFV2	LRP11	0.353193	6.72448e-17	postive
PDHA1	LRP11	0.546281	2.98199e-42	postive
POLD1	LRP11	0.458049	1.21316e-28	postive
PPAT	LRP11	0.366014	4.05092e-18	postive
SLC31A1	LRP11	0.421382	4.68338e-24	postive
SDHB	LRP11	0.488692	6.31076e-33	postive
TIMMDC1	LRP11	0.456444	1.97946e-28	postive
DLAT	LRP11	0.562307	3.4964e-45	postive
GCSH	LRP11	0.416969	1.53356e-23	postive
DBT	LRP11	0.454979	3.08772e-28	postive
DLST	LRP11	0.510088	3.47995e-36	postive
LIAS	LRP11	0.327285	1.34553e-14	postive
LIPT2	LRP11	0.421504	4.53168e-24	postive
PDHB	LRP11	0.489285	5.16285e-33	postive
ACO2	LRP11	0.550722	4.76609e-43	postive
ATP7B	HSPH1	0.459861	6.95842e-29	postive
DLD	HSPH1	0.577341	4.41443e-48	postive
DPYD	HSPH1	0.307358	5.69543e-13	postive
FDX1	HSPH1	0.461834	3.78426e-29	postive
GLRX5	HSPH1	0.548479	1.20731e-42	postive
ISCA2	HSPH1	0.434207	1.34713e-25	postive
LIPT1	HSPH1	0.487942	8.13355e-33	postive
MTF1	HSPH1	0.590169	1.12263e-50	postive
NDUFA1	HSPH1	0.397942	2.09595e-21	postive
NDUFA8	HSPH1	0.434682	1.17777e-25	postive
NDUFB10	HSPH1	0.388233	2.28639e-20	postive
NDUFB2	HSPH1	0.429645	4.84374e-25	postive
NDUFB6	HSPH1	0.479632	1.29465e-31	postive
NDUFC1	HSPH1	0.428874	6.00212e-25	postive
NDUFC2	HSPH1	0.460392	5.90842e-29	postive
NDUFV2	HSPH1	0.315206	1.34699e-13	postive
PDHA1	HSPH1	0.495307	6.56357e-34	postive
POLD1	HSPH1	0.434331	1.30092e-25	postive
PPAT	HSPH1	0.543774	8.29561e-42	postive
SLC31A1	HSPH1	0.569834	1.29134e-46	postive
SDHB	HSPH1	0.509318	4.60278e-36	postive
TIMMDC1	HSPH1	0.529425	2.46246e-39	postive
DLAT	HSPH1	0.540209	3.5008e-41	postive
GCSH	HSPH1	0.404148	4.36329e-22	postive
DBT	HSPH1	0.523145	2.7336e-38	postive
DLST	HSPH1	0.557655	2.57527e-44	postive
LIAS	HSPH1	0.414633	2.85322e-23	postive
LIPA	HSPH1	0.352932	7.11172e-17	postive
LIPT2	HSPH1	0.387993	2.4231e-20	postive
PDHB	HSPH1	0.487453	9.5917e-33	postive
ACO2	HSPH1	0.527028	6.20797e-39	postive
ATP7B	DUSP4	0.360437	1.39664e-17	postive
DLD	DUSP4	0.330947	6.55519e-15	postive
GLRX5	DUSP4	0.307576	5.47516e-13	postive
NDUFA8	DUSP4	0.353353	6.49774e-17	postive
NDUFV2	DUSP4	0.450583	1.15767e-27	postive
DLAT	DUSP4	0.372155	1.00773e-18	postive
DLST	DUSP4	0.337869	1.63971e-15	postive
PDHB	DUSP4	0.371904	1.0673e-18	postive
ACO2	DUSP4	0.300672	1.88116e-12	postive
ATP7B	ZNF706	0.341586	7.67882e-16	postive
DLD	ZNF706	0.486844	1.17726e-32	postive
FDX1	ZNF706	0.444284	7.44067e-27	postive
GLRX5	ZNF706	0.622713	8.2751e-58	postive
ISCA2	ZNF706	0.541077	2.46925e-41	postive
LIPT1	ZNF706	0.487087	1.08513e-32	postive
MTF1	ZNF706	0.360548	1.36278e-17	postive
NDUFA1	ZNF706	0.540334	3.32961e-41	postive
NDUFA8	ZNF706	0.537783	9.23937e-41	postive
NDUFB10	ZNF706	0.48629	1.41855e-32	postive
NDUFB2	ZNF706	0.524738	1.49144e-38	postive
NDUFB6	ZNF706	0.57083	8.29215e-47	postive
NDUFC1	ZNF706	0.557119	3.23401e-44	postive
NDUFC2	ZNF706	0.58902	1.93767e-50	postive
NDUFV2	ZNF706	0.556159	4.86149e-44	postive
PDHA1	ZNF706	0.53518	2.59348e-40	postive
POLD1	ZNF706	0.424052	2.26518e-24	postive
PPAT	ZNF706	0.500137	1.2183e-34	postive
SLC31A1	ZNF706	0.480365	1.01709e-31	postive
SDHB	ZNF706	0.546857	2.35402e-42	postive
TIMMDC1	ZNF706	0.578328	2.8147e-48	postive
DLAT	ZNF706	0.505079	2.11492e-35	postive
GCSH	ZNF706	0.512334	1.53468e-36	postive
DBT	ZNF706	0.376418	3.76951e-19	postive
DLST	ZNF706	0.560301	8.30111e-45	postive
LIAS	ZNF706	0.437039	6.02866e-26	postive
LIPT2	ZNF706	0.445397	5.37062e-27	postive
PDHB	ZNF706	0.551519	3.41983e-43	postive
ACO2	ZNF706	0.388442	2.17329e-20	postive
ATP7B	RDH10	0.370356	1.51919e-18	postive
DLD	RDH10	0.314857	1.43753e-13	postive
GLRX5	RDH10	0.334554	3.19798e-15	postive
NDUFA1	RDH10	0.308018	5.05332e-13	postive
NDUFC1	RDH10	0.309196	4.07888e-13	postive
NDUFC2	RDH10	0.338086	1.56921e-15	postive
NDUFV2	RDH10	0.418976	8.96274e-24	postive
PDHA1	RDH10	0.315021	1.39425e-13	postive
SLC31A1	RDH10	0.33679	2.03988e-15	postive
TIMMDC1	RDH10	0.309503	3.85708e-13	postive
DLAT	RDH10	0.359383	1.75984e-17	postive
GCSH	RDH10	0.304873	8.91151e-13	postive
DLST	RDH10	0.301224	1.70632e-12	postive
LIPT2	RDH10	0.362777	8.33214e-18	postive
PDHB	RDH10	0.336309	2.24802e-15	postive
MTF1	TBX2	0.37472	5.58651e-19	postive
NDUFB10	TBX2	0.310049	3.49047e-13	postive
PDHA1	TBX2	0.302142	1.4504e-12	postive
DBT	TBX2	0.306659	6.46219e-13	postive
DLST	TBX2	0.324609	2.26159e-14	postive
LIPA	TBX2	0.384833	5.18127e-20	postive
PDHB	TBX2	0.341276	8.18426e-16	postive
ACO2	TBX2	0.438957	3.48119e-26	postive
NLRP3	TBX2	0.339452	1.18855e-15	postive
ATP7B	HOXA7	0.339846	1.09679e-15	postive
DLD	HOXA7	0.308633	4.51879e-13	postive
FDX1	HOXA7	0.311067	2.89662e-13	postive
GLRX5	HOXA7	0.31273	2.13277e-13	postive
MTF1	HOXA7	0.413914	3.45097e-23	postive
PDHA1	HOXA7	0.348812	1.70627e-16	postive
POLD1	HOXA7	0.368158	2.50074e-18	postive
SDHB	HOXA7	0.334852	3.01273e-15	postive
TIMMDC1	HOXA7	0.338496	1.44387e-15	postive
DLAT	HOXA7	0.320751	4.73918e-14	postive
DLST	HOXA7	0.344228	4.45069e-16	postive
ACO2	HOXA7	0.483481	3.62653e-32	postive
FDX1	RAMP3	0.383513	7.10075e-20	postive
GLRX5	RAMP3	0.352008	8.66303e-17	postive
ISCA2	RAMP3	0.366543	3.5971e-18	postive
LIPT1	RAMP3	0.361715	1.05394e-17	postive
NDUFA1	RAMP3	0.414408	3.02897e-23	postive
NDUFA8	RAMP3	0.456831	1.75946e-28	postive
NDUFB10	RAMP3	0.492665	1.63043e-33	postive
NDUFB2	RAMP3	0.478142	2.10913e-31	postive
NDUFB6	RAMP3	0.375499	4.66503e-19	postive
NDUFC1	RAMP3	0.399014	1.60194e-21	postive
NDUFC2	RAMP3	0.426309	1.22002e-24	postive
PDHA1	RAMP3	0.333169	4.21818e-15	postive
POLD1	RAMP3	0.386424	3.53751e-20	postive
SLC31A1	RAMP3	0.331214	6.21813e-15	postive
SDHB	RAMP3	0.410056	9.49679e-23	postive
TIMMDC1	RAMP3	0.388285	2.25746e-20	postive
DLST	RAMP3	0.394113	5.42933e-21	postive
LIAS	RAMP3	0.321017	4.50439e-14	postive
LIPA	RAMP3	0.473276	1.02168e-30	postive
PDHB	RAMP3	0.450931	1.04364e-27	postive
ACO2	RAMP3	0.513031	1.18875e-36	postive
NLRP3	RAMP3	0.328156	1.13498e-14	postive
ATP7B	KIAA1549	0.528668	3.29956e-39	postive
DLD	KIAA1549	0.462375	3.1994e-29	postive
GLRX5	KIAA1549	0.409681	1.04729e-22	postive
MTF1	KIAA1549	0.476884	3.17894e-31	postive
NDUFA8	KIAA1549	0.331521	5.85199e-15	postive
NDUFV2	KIAA1549	0.308202	4.8873e-13	postive
PDHA1	KIAA1549	0.451739	8.19446e-28	postive
POLD1	KIAA1549	0.325188	2.02207e-14	postive
PPAT	KIAA1549	0.325878	1.76904e-14	postive
DLAT	KIAA1549	0.413567	3.78177e-23	postive
GCSH	KIAA1549	0.368884	2.12209e-18	postive
DBT	KIAA1549	0.418982	8.9471e-24	postive
DLST	KIAA1549	0.416218	1.87378e-23	postive
LIPT2	KIAA1549	0.446462	3.9276e-27	postive
PDHB	KIAA1549	0.344904	3.86761e-16	postive
ACO2	KIAA1549	0.444322	7.35849e-27	postive
ATP7B	SLC12A4	0.313173	1.96499e-13	postive
DLD	SLC12A4	0.382615	8.79057e-20	postive
DPYD	SLC12A4	0.388199	2.30505e-20	postive
FDX1	SLC12A4	0.495467	6.21055e-34	postive
GLRX5	SLC12A4	0.443653	8.94388e-27	postive
ISCA2	SLC12A4	0.35193	8.80825e-17	postive
LIPT1	SLC12A4	0.427315	9.24279e-25	postive
MTF1	SLC12A4	0.627962	4.8699e-59	postive
NDUFA1	SLC12A4	0.383466	7.18002e-20	postive
NDUFA8	SLC12A4	0.38094	1.30679e-19	postive
NDUFB10	SLC12A4	0.471729	1.67832e-30	postive
NDUFB2	SLC12A4	0.40939	1.1295e-22	postive
NDUFB6	SLC12A4	0.330432	7.25689e-15	postive
NDUFC1	SLC12A4	0.411831	5.97068e-23	postive
NDUFC2	SLC12A4	0.403225	5.52146e-22	postive
PDHA1	SLC12A4	0.525439	1.1412e-38	postive
POLD1	SLC12A4	0.545856	3.54847e-42	postive
SLC31A1	SLC12A4	0.375793	4.35722e-19	postive
SDHB	SLC12A4	0.451431	8.98455e-28	postive
TIMMDC1	SLC12A4	0.434977	1.08341e-25	postive
DLAT	SLC12A4	0.445964	4.54718e-27	postive
GCSH	SLC12A4	0.331169	6.27374e-15	postive
DBT	SLC12A4	0.468527	4.65117e-30	postive
DLST	SLC12A4	0.53145	1.121e-39	postive
LIAS	SLC12A4	0.379205	1.9661e-19	postive
LIPA	SLC12A4	0.435443	9.49319e-26	postive
LIPT2	SLC12A4	0.328364	1.08961e-14	postive
PDHB	SLC12A4	0.460461	5.78379e-29	postive
ACO2	SLC12A4	0.65197	5.58424e-65	postive
NLRP3	SLC12A4	0.418642	9.80155e-24	postive
ATP7B	PCK1	0.310521	3.20155e-13	postive
ATP7B	MOCS1	0.321064	4.46492e-14	postive
DPYD	MOCS1	0.318758	6.91584e-14	postive
FDX1	MOCS1	0.349181	1.57843e-16	postive
GLRX5	MOCS1	0.388311	2.24347e-20	postive
ISCA2	MOCS1	0.364007	6.34139e-18	postive
LIPT1	MOCS1	0.410005	9.6229e-23	postive
MTF1	MOCS1	0.468162	5.22086e-30	postive
NDUFA1	MOCS1	0.312842	2.08906e-13	postive
NDUFA8	MOCS1	0.306544	6.59781e-13	postive
NDUFB10	MOCS1	0.334684	3.11618e-15	postive
NDUFB2	MOCS1	0.302077	1.46718e-12	postive
NDUFB6	MOCS1	0.33133	6.07714e-15	postive
NDUFC2	MOCS1	0.334206	3.42906e-15	postive
PDHA1	MOCS1	0.428049	7.54576e-25	postive
POLD1	MOCS1	0.321609	4.02394e-14	postive
SLC31A1	MOCS1	0.314641	1.49644e-13	postive
SDHB	MOCS1	0.377805	2.72834e-19	postive
TIMMDC1	MOCS1	0.345166	3.66241e-16	postive
DBT	MOCS1	0.46988	3.02735e-30	postive
DLST	MOCS1	0.486984	1.12325e-32	postive
LIPA	MOCS1	0.432943	1.92454e-25	postive
LIPT2	MOCS1	0.3046	9.35843e-13	postive
PDHB	MOCS1	0.426081	1.29884e-24	postive
ACO2	MOCS1	0.498223	2.38242e-34	postive
NLRP3	MOCS1	0.384572	5.51525e-20	postive
DPYD	AHNAK	0.530603	1.55851e-39	postive
MTF1	AHNAK	0.623591	5.17328e-58	postive
DBT	AHNAK	0.363462	7.15743e-18	postive
LIPA	AHNAK	0.472862	1.16725e-30	postive
ACO2	AHNAK	0.404657	3.83083e-22	postive
NLRP3	AHNAK	0.498118	2.47126e-34	postive
DPYD	LRRN4	0.428373	6.89815e-25	postive
GLS	LRRN4	0.468674	4.43962e-30	postive
LIPA	LRRN4	0.35557	4.03303e-17	postive
NLRP3	LRRN4	0.384613	5.46135e-20	postive
DLD	COX6B1	0.483042	4.19659e-32	postive
FDX1	COX6B1	0.538141	8.01006e-41	postive
GLRX5	COX6B1	0.676777	1.02995e-71	postive
ISCA2	COX6B1	0.573563	2.44062e-47	postive
LIPT1	COX6B1	0.492809	1.55212e-33	postive
NDUFA1	COX6B1	0.827435	2.03342e-133	postive
NDUFA8	COX6B1	0.834734	6.92062e-138	postive
NDUFB10	COX6B1	0.798253	1.86059e-117	postive
NDUFB2	COX6B1	0.757125	5.90246e-99	postive
NDUFB6	COX6B1	0.758565	1.53724e-99	postive
NDUFC1	COX6B1	0.735123	1.64876e-90	postive
NDUFC2	COX6B1	0.716981	3.71679e-84	postive
NDUFV2	COX6B1	0.496554	4.26136e-34	postive
PDHA1	COX6B1	0.617565	1.26475e-56	postive
POLD1	COX6B1	0.580784	9.11595e-49	postive
PPAT	COX6B1	0.316563	1.04522e-13	postive
SLC31A1	COX6B1	0.426629	1.11691e-24	postive
SDHB	COX6B1	0.764745	4.28183e-102	postive
TIMMDC1	COX6B1	0.674429	4.76895e-71	postive
DLAT	COX6B1	0.430239	4.10562e-25	postive
GCSH	COX6B1	0.550162	6.01436e-43	postive
DLST	COX6B1	0.543105	1.08829e-41	postive
LIAS	COX6B1	0.467193	7.09085e-30	postive
LIPT2	COX6B1	0.528624	3.35648e-39	postive
PDHB	COX6B1	0.675924	1.80038e-71	postive
ACO2	COX6B1	0.534939	2.85185e-40	postive
DLD	UXT	0.518856	1.37458e-37	postive
FDX1	UXT	0.604434	1.0594e-53	postive
GLRX5	UXT	0.730457	7.95335e-89	postive
ISCA2	UXT	0.694082	8.109e-77	postive
LIPT1	UXT	0.583288	2.86038e-49	postive
NDUFA1	UXT	0.869449	1.33583e-162	postive
NDUFA8	UXT	0.79788	2.85996e-117	postive
NDUFB10	UXT	0.840943	7.31908e-142	postive
NDUFB2	UXT	0.814507	5.33693e-126	postive
NDUFB6	UXT	0.804353	1.44072e-120	postive
NDUFC1	UXT	0.768642	9.55128e-104	postive
NDUFC2	UXT	0.76966	3.49317e-104	postive
NDUFV2	UXT	0.467523	6.38968e-30	postive
PDHA1	UXT	0.674937	3.42688e-71	postive
POLD1	UXT	0.554675	9.10133e-44	postive
PPAT	UXT	0.346763	2.62411e-16	postive
SLC31A1	UXT	0.503034	4.38016e-35	postive
SDHB	UXT	0.82639	8.52795e-133	postive
TIMMDC1	UXT	0.71189	1.83623e-82	postive
DLAT	UXT	0.495804	5.52666e-34	postive
GCSH	UXT	0.579162	1.92119e-48	postive
DBT	UXT	0.388597	2.09318e-20	postive
DLST	UXT	0.629846	1.73818e-59	postive
LIAS	UXT	0.551152	3.98516e-43	postive
LIPA	UXT	0.354204	5.41349e-17	postive
LIPT2	UXT	0.574774	1.41396e-47	postive
PDHB	UXT	0.742928	2.08911e-93	postive
ACO2	UXT	0.568715	2.11945e-46	postive
DLD	L3HYPDH	0.405492	3.09239e-22	postive
FDX1	L3HYPDH	0.347537	2.23116e-16	postive
GLRX5	L3HYPDH	0.42174	4.25015e-24	postive
ISCA2	L3HYPDH	0.421187	4.93675e-24	postive
LIPT1	L3HYPDH	0.540485	3.13403e-41	postive
MTF1	L3HYPDH	0.375327	4.85415e-19	postive
NDUFA1	L3HYPDH	0.317567	8.65674e-14	postive
NDUFA8	L3HYPDH	0.334201	3.43261e-15	postive
NDUFB10	L3HYPDH	0.303756	1.08825e-12	postive
NDUFB2	L3HYPDH	0.367876	2.66518e-18	postive
NDUFB6	L3HYPDH	0.335383	2.70828e-15	postive
NDUFC1	L3HYPDH	0.354549	5.02545e-17	postive
NDUFC2	L3HYPDH	0.384566	5.52265e-20	postive
NDUFV2	L3HYPDH	0.415028	2.5698e-23	postive
PDHA1	L3HYPDH	0.402238	7.09768e-22	postive
POLD1	L3HYPDH	0.366678	3.4901e-18	postive
PPAT	L3HYPDH	0.373067	8.17438e-19	postive
SDHB	L3HYPDH	0.388453	2.1679e-20	postive
TIMMDC1	L3HYPDH	0.483242	3.92682e-32	postive
DLAT	L3HYPDH	0.350896	1.09771e-16	postive
GCSH	L3HYPDH	0.396653	2.89177e-21	postive
DBT	L3HYPDH	0.365874	4.17941e-18	postive
DLST	L3HYPDH	0.464883	1.46456e-29	postive
LIAS	L3HYPDH	0.527519	5.13949e-39	postive
LIPT2	L3HYPDH	0.336652	2.09771e-15	postive
PDHB	L3HYPDH	0.369858	1.70133e-18	postive
ACO2	L3HYPDH	0.332155	5.15993e-15	postive
ATP7B	AVPR2	0.332331	4.98273e-15	postive
MTF1	AVPR2	0.380783	1.35638e-19	postive
POLD1	AVPR2	0.330832	6.70575e-15	postive
DLST	AVPR2	0.345721	3.26246e-16	postive
LIPA	AVPR2	0.344683	4.04942e-16	postive
ACO2	AVPR2	0.370212	1.56983e-18	postive
MTF1	TAS2R3	0.315381	1.30381e-13	postive
NDUFA1	TAS2R3	-0.318059	7.89018e-14	negative
NDUFB10	TAS2R3	-0.317969	8.0261e-14	negative
DLD	MYO1B	0.478681	1.76803e-31	postive
DPYD	MYO1B	0.510768	2.71774e-36	postive
FDX1	MYO1B	0.372709	8.87478e-19	postive
GLRX5	MYO1B	0.409199	1.18691e-22	postive
GLS	MYO1B	0.497536	3.02795e-34	postive
ISCA2	MYO1B	0.424667	1.91461e-24	postive
LIPT1	MYO1B	0.479249	1.46795e-31	postive
MTF1	MYO1B	0.637827	2.04396e-61	postive
NDUFB10	MYO1B	0.309473	3.87799e-13	postive
NDUFB2	MYO1B	0.329027	9.56871e-15	postive
NDUFB6	MYO1B	0.323837	2.62475e-14	postive
NDUFC1	MYO1B	0.323584	2.75541e-14	postive
NDUFC2	MYO1B	0.356821	3.0757e-17	postive
PDHA1	MYO1B	0.372972	8.35481e-19	postive
PLAT	MYO1B	0.35403	5.61901e-17	postive
POLD1	MYO1B	0.404757	3.7338e-22	postive
PPAT	MYO1B	0.453276	5.16374e-28	postive
SLC31A1	MYO1B	0.518034	1.86884e-37	postive
SDHB	MYO1B	0.404781	3.7115e-22	postive
TIMMDC1	MYO1B	0.439142	3.30164e-26	postive
DLAT	MYO1B	0.574412	1.66484e-47	postive
GCSH	MYO1B	0.330033	7.85211e-15	postive
DBT	MYO1B	0.556611	4.01282e-44	postive
DLST	MYO1B	0.470427	2.5435e-30	postive
LIAS	MYO1B	0.393544	6.24785e-21	postive
LIPA	MYO1B	0.488392	6.98506e-33	postive
PDHB	MYO1B	0.421051	5.12208e-24	postive
ACO2	MYO1B	0.520218	8.25147e-38	postive
NLRP3	MYO1B	0.446838	3.5156e-27	postive
ATP7B	CGNL1	0.359668	1.65315e-17	postive
DPYD	CGNL1	0.351253	1.0175e-16	postive
MTF1	CGNL1	0.49572	5.68949e-34	postive
PDHA1	CGNL1	0.348491	1.82565e-16	postive
SLC31A1	CGNL1	0.31816	7.7422e-14	postive
DBT	CGNL1	0.423512	2.62505e-24	postive
DLST	CGNL1	0.378104	2.54447e-19	postive
LIPA	CGNL1	0.438891	3.54782e-26	postive
PDHB	CGNL1	0.315479	1.28021e-13	postive
ACO2	CGNL1	0.422369	3.58358e-24	postive
NLRP3	CGNL1	0.399796	1.31614e-21	postive
MTF1	ATP1B2	0.402528	6.59286e-22	postive
DBT	ATP1B2	0.385682	4.22833e-20	postive
DLST	ATP1B2	0.325688	1.83532e-14	postive
LIPA	ATP1B2	0.339712	1.12727e-15	postive
PDHB	ATP1B2	0.33391	3.63806e-15	postive
ACO2	ATP1B2	0.396395	3.08352e-21	postive
DPYD	DPP6	0.324513	2.30396e-14	postive
MTF1	DPP6	0.326471	1.57654e-14	postive
LIPA	DPP6	0.326401	1.59822e-14	postive
NLRP3	DPP6	0.368458	2.33679e-18	postive
ATP7B	USHBP1	0.300544	1.9239e-12	postive
FDX1	USHBP1	0.332333	4.98151e-15	postive
GLRX5	USHBP1	0.337549	1.74953e-15	postive
LIPT1	USHBP1	0.379248	1.94617e-19	postive
MTF1	USHBP1	0.426809	1.06288e-24	postive
NDUFA1	USHBP1	0.316855	9.89462e-14	postive
NDUFA8	USHBP1	0.350018	1.32253e-16	postive
NDUFB10	USHBP1	0.399152	1.54747e-21	postive
NDUFB2	USHBP1	0.373595	7.24072e-19	postive
NDUFC1	USHBP1	0.322324	3.50941e-14	postive
NDUFC2	USHBP1	0.367313	3.02525e-18	postive
PDHA1	USHBP1	0.398579	1.78688e-21	postive
POLD1	USHBP1	0.433019	1.88382e-25	postive
SDHB	USHBP1	0.320207	5.25506e-14	postive
TIMMDC1	USHBP1	0.349493	1.47785e-16	postive
DBT	USHBP1	0.318239	7.62683e-14	postive
DLST	USHBP1	0.407279	1.95228e-22	postive
LIAS	USHBP1	0.336185	2.30473e-15	postive
LIPA	USHBP1	0.431875	2.598e-25	postive
PDHB	USHBP1	0.429163	5.53891e-25	postive
ACO2	USHBP1	0.513869	8.73889e-37	postive
NLRP3	USHBP1	0.368309	2.41669e-18	postive
ATP7B	HRC	0.40377	4.80598e-22	postive
FDX1	HRC	0.328231	1.11837e-14	postive
GLRX5	HRC	0.306755	6.35177e-13	postive
MTF1	HRC	0.324036	2.52581e-14	postive
NDUFC2	HRC	0.30157	1.60498e-12	postive
PDHA1	HRC	0.356411	3.36207e-17	postive
DBT	HRC	0.300493	1.94143e-12	postive
DLST	HRC	0.313231	1.94381e-13	postive
LIPT2	HRC	0.397511	2.33439e-21	postive
PDHB	HRC	0.36462	5.53212e-18	postive
ACO2	HRC	0.420795	5.48963e-24	postive
ATP7B	UBAC1	0.333381	4.04311e-15	postive
CDKN2A	UBAC1	0.324109	2.49074e-14	postive
DLD	UBAC1	0.633871	1.87923e-60	postive
FDX1	UBAC1	0.526099	8.86409e-39	postive
GLRX5	UBAC1	0.715363	1.29558e-83	postive
ISCA2	UBAC1	0.585169	1.18906e-49	postive
LIPT1	UBAC1	0.560041	9.28421e-45	postive
MTF1	UBAC1	0.505547	1.78869e-35	postive
NDUFA1	UBAC1	0.685048	4.147e-74	postive
NDUFA8	UBAC1	0.832374	2.03353e-136	postive
NDUFB10	UBAC1	0.71743	2.623e-84	postive
NDUFB2	UBAC1	0.734571	2.61919e-90	postive
NDUFB6	UBAC1	0.73107	4.80115e-89	postive
NDUFC1	UBAC1	0.671778	2.6463e-70	postive
NDUFC2	UBAC1	0.647376	8.41528e-64	postive
NDUFV2	UBAC1	0.426663	1.10644e-24	postive
PDHA1	UBAC1	0.677808	5.23045e-72	postive
POLD1	UBAC1	0.748187	2.03173e-95	postive
PPAT	UBAC1	0.48645	1.34418e-32	postive
SLC31A1	UBAC1	0.668411	2.27334e-69	postive
SDHB	UBAC1	0.742172	4.02922e-93	postive
TIMMDC1	UBAC1	0.727576	8.36458e-88	postive
DLAT	UBAC1	0.575481	1.02738e-47	postive
GCSH	UBAC1	0.534871	2.92979e-40	postive
DBT	UBAC1	0.451086	9.9616e-28	postive
DLST	UBAC1	0.650172	1.62365e-64	postive
LIAS	UBAC1	0.501391	7.83447e-35	postive
LIPA	UBAC1	0.373589	7.2504e-19	postive
LIPT2	UBAC1	0.485335	1.95379e-32	postive
PDHB	UBAC1	0.686786	1.2721e-74	postive
ACO2	UBAC1	0.672966	1.23018e-70	postive
DLD	PRDM12	0.3655	4.54503e-18	postive
GLRX5	PRDM12	0.39401	5.56886e-21	postive
ISCA2	PRDM12	0.323583	2.75631e-14	postive
NDUFA1	PRDM12	0.352038	8.60715e-17	postive
NDUFA8	PRDM12	0.479741	1.24877e-31	postive
NDUFB10	PRDM12	0.379779	1.71799e-19	postive
NDUFB2	PRDM12	0.443947	8.21028e-27	postive
NDUFB6	PRDM12	0.385927	3.98681e-20	postive
NDUFC1	PRDM12	0.38869	2.0466e-20	postive
NDUFC2	PRDM12	0.363845	6.57423e-18	postive
PDHA1	PRDM12	0.356365	3.39544e-17	postive
POLD1	PRDM12	0.408195	1.54037e-22	postive
PPAT	PRDM12	0.40397	4.5664e-22	postive
SLC31A1	PRDM12	0.356316	3.43172e-17	postive
SDHB	PRDM12	0.374096	6.45149e-19	postive
TIMMDC1	PRDM12	0.397996	2.0676e-21	postive
DLAT	PRDM12	0.34337	5.3162e-16	postive
GCSH	PRDM12	0.360029	1.52743e-17	postive
LIAS	PRDM12	0.335296	2.75607e-15	postive
PDHB	PRDM12	0.374518	5.85349e-19	postive
ACO2	PRDM12	0.327001	1.42203e-14	postive
DLD	COX7B	0.525254	1.22458e-38	postive
FDX1	COX7B	0.617068	1.64109e-56	postive
GLRX5	COX7B	0.680936	6.58199e-73	postive
ISCA2	COX7B	0.633959	1.78995e-60	postive
LIPT1	COX7B	0.569038	1.83758e-46	postive
NDUFA1	COX7B	0.902141	1.92849e-193	postive
NDUFA8	COX7B	0.797381	5.07911e-117	postive
NDUFB10	COX7B	0.796472	1.43937e-116	postive
NDUFB2	COX7B	0.791393	4.39768e-114	postive
NDUFB6	COX7B	0.789648	3.02831e-113	postive
NDUFC1	COX7B	0.805244	4.95228e-121	postive
NDUFC2	COX7B	0.742288	3.64241e-93	postive
NDUFV2	COX7B	0.55907	1.40761e-44	postive
PDHA1	COX7B	0.635399	8.00648e-61	postive
POLD1	COX7B	0.433499	1.64541e-25	postive
PPAT	COX7B	0.330317	7.4243e-15	postive
SLC31A1	COX7B	0.496831	3.86939e-34	postive
SDHB	COX7B	0.801648	3.56038e-119	postive
TIMMDC1	COX7B	0.713478	5.48966e-83	postive
DLAT	COX7B	0.454443	3.63185e-28	postive
GCSH	COX7B	0.590954	7.71854e-51	postive
DBT	COX7B	0.348811	1.7067e-16	postive
DLST	COX7B	0.555213	7.25535e-44	postive
LIAS	COX7B	0.591287	6.58324e-51	postive
LIPT2	COX7B	0.583746	2.31112e-49	postive
PDHB	COX7B	0.695287	3.46907e-77	postive
ACO2	COX7B	0.510601	2.88781e-36	postive
DPYD	KCNC3	0.312845	2.08764e-13	postive
LIPT1	KCNC3	0.349365	1.51818e-16	postive
MTF1	KCNC3	0.456255	2.09691e-28	postive
PDHA1	KCNC3	0.344345	4.34402e-16	postive
POLD1	KCNC3	0.4257	1.44222e-24	postive
DBT	KCNC3	0.30596	7.33036e-13	postive
PDHB	KCNC3	0.308325	4.77956e-13	postive
ACO2	KCNC3	0.337876	1.63755e-15	postive
NLRP3	KCNC3	0.316638	1.03068e-13	postive
DPYD	NAPSA	0.308873	4.32589e-13	postive
ISCA2	NAPSA	0.300048	2.09974e-12	postive
DPYD	BARX1	-0.354257	5.35141e-17	negative
ATP7B	ZSCAN5A	0.404032	4.49499e-22	postive
DLD	ZSCAN5A	0.365794	4.25554e-18	postive
FDX1	ZSCAN5A	0.437329	5.54968e-26	postive
GLRX5	ZSCAN5A	0.463142	2.52135e-29	postive
LIPT1	ZSCAN5A	0.505398	1.88693e-35	postive
MTF1	ZSCAN5A	0.533726	4.59922e-40	postive
NDUFA1	ZSCAN5A	0.348533	1.80952e-16	postive
NDUFA8	ZSCAN5A	0.386453	3.51282e-20	postive
NDUFB10	ZSCAN5A	0.322634	3.30731e-14	postive
NDUFB2	ZSCAN5A	0.305585	7.84168e-13	postive
NDUFB6	ZSCAN5A	0.349812	1.38139e-16	postive
NDUFC1	ZSCAN5A	0.36431	5.9269e-18	postive
NDUFC2	ZSCAN5A	0.381764	1.07553e-19	postive
[truncated: 2,944 more rows]
